# Supplementary material for: Multi-signal regulation of the GSK-3β homolog Rim11 controls meiosis entry in budding yeast
Source: EMBO J. 2024 Jun 17;43(15):3256–86. doi: 10.1038/s44318-024-00149-7 (PMC11294583; doi:10.1038/s44318-024-00149-7)
Supplement: Supplementary file 6 — Dataset EV2 [file 44318_2024_149_MOESM6_ESM.xlsx]

## Sheet: legend
Dataset EV2. Genotypes of strains used in this study.

## Sheet: Sheet1
FW1511	MATa, ho::LYS2, lys2, ura3, leu2::hisG, his3::hisG, trp1::hisG
	MATalpha, ho::LYS2, lys2, ura3, leu2::hisG, his3::hisG, trp1::hisG
FW 1208	MATa, ho::LYS2, ura3, leu2::hisG, his3::hisG, trp1::hisG, ume6::UME6-V5::HIS3
	MATalpha, ho::LYS2, ura3, leu2::hisG, his3::hisG, trp1::hisG, ume6::UME6-V5::HIS3
FW10033	MATa, ho::LYS2, ura3, leu2::hisG, his3::hisG, trp1::hisG, ume6::UME6-V5::HIS3 , rim11::NATMX6
	MATalpha, ho::LYS2, ura3, leu2::hisG, his3::hisG, trp1::hisG, ume6::UME6-V5::HIS3 , rim11::NATMX6
FW10297	MATa, ho::LYS2, lys2, ura3, leu2::hisG, his3::hisG, trp1::hisG, rim11::RIM11-mNeonGreen::NATMX, htb1::HTB1-mCherry::HISMX6
	MATalpha, ho::LYS2, lys2, ura3, leu2::hisG, his3::hisG, trp1::hisG, rim11::RIM11-mNeonGreen::NATMX, htb1::HTB1-mCherry-HISMX6
FW7794	MATa, ho::LYS2, lys2, ura3, leu2::hisG, his3::hisG, trp1::hisG, htb1::HTB1-mCherry::HISMX6
	MATalpha, ho::LYS2, lys2, ura3, leu2::hisG, his3::hisG, trp1::hisG, htb1::HTB1-mCherry::HISMX6
FW11124	MATa, ho::LYS2, lys2, ura3, leu2::hisG, his3::hisG, rim11::RIM11-FRB-GFP-KANMX6, htb1::HTB1-mCherry::HISMX6, fpr1::KANMX4, trp1::RPL13A-2xFKBP12::TRP1
	MATalpha, ho::LYS2, lys2, ura3, leu2::hisG, his3::hisG, rim11::RIM11-FRB-GFP-KANMX6, htb1::HTB1-mCherry::HISMX6, fpr1::KANMX4, trp1::RPL13A-2xFKBP12::TRP1
FW11126	MATa, ho::LYS2, lys2, ura3, leu2::hisG, his3::hisG, rim11::RIM11-mNeonGreen::NATMX, htb1::HTB1-mCherry::HISMX6, fpr1::KANMX4, trp1::RPL13A-2xFKBP12::TRP1
	MATalpha, ho::LYS2, lys2, ura3, leu2::hisG, his3::hisG, rim11::RIM11-mNeonGreen::NATMX, htb1::HTB1-mCherry::HISMX6, fpr1::KANMX4, trp1::RPL13A-2xFKBP12::TRP1
FW11371	MATa, ho::LYS2, lys2, ura3, leu2::hisG, his3::hisG, rim11::RIM11-FRB-GFP::KANMX6, htb1::HTB1-mCherry::HISMX6, fpr1::KANMX4, trp1::RPL13A-2xFKBP12::TRP1, ume6::UME6-3V5::HIS3
	MATalpha, ho::LYS2, lys2, ura3, leu2::hisG, his3::hisG, rim11::RIM11-FRB-GFP::KANMX6, htb1::HTB1-mCherry-HISMX6, fpr1::KANMX4, trp1::RPL13A-2xFKBP12::TRP1, ume6::UME6-3V5::HIS3
FW11395	MATa, ho::LYS2, ura3, leu2::hisG, his3::hisG, trp1::hisG, leu2::RIM11-mNeonGreen-LEU2, rim11::NATMX6, ume6::UME6-3V5-HIS3
	MATalpha, ho::LYS2, ura3, leu2::hisG, his3::hisG, trp1::hisG, leu2::RIM11-mNeonGreen-LEU2, rim11::NATMX6, ume6::UME6-3V5-HIS3
FW11394	MATa, ho::LYS2, ura3, leu2::hisG, his3::hisG, trp1::hisG, leu2::KANMX1-CUP1-NLS-RIM11-mNeonGreen-LEU2, rim11::NATMX6, ume6::UME6-3V5-HIS3
	MATalpha, ho::LYS2, ura3, leu2::hisG, his3::hisG, trp1::hisG, leu2::KANMX1-CUP1-NLS-RIM11-mNeonGreen-LEU2, rim11::NATMX6, ume6::UME6-3V5-HIS3
FW10483	MATa, ho::LYS2, lys2, ura3, leu2::hisG, his3::hisG, trp1::hisG, tpk1::TPK1-M164G, tpk2::KANMX6, tpk3::TRP1, rim11::RIM11-mNeonGreen-NATMX, htb1::HTB1-mCherry-HISMX6
	MATalpha, ho::LYS2, lys2, ura3, leu2::hisG, his3::hisG, trp1::hisG, tpk1::TPK1-M164G, tpk2::KANMX6, tpk3::TRP1, rim11::RIM11-mNeonGreen-NATMX, htb1::HTB1-mCherry-HISMX6
FW11206	MATa, ho::LYS2, ura3, leu2::hisG, his3::hisG, trp1::hisG, leu2::pCUP-NLS-RIM11-mNG::LEU2-KANMX, rim11::NATMX6, htb1::HTB1-mCherry-HISMX6
	MATalpha, ho::LYS2, ura3, leu2::hisG, his3::hisG, trp1::hisG, leu2::pCUP-NLS-RIM11-mNG::LEU2::LEU2::KANMX, rim11::NATMX6, HTB1-mCherry-HISMX6
FW10776	MATa, ho::LYS2, ura3, leu2::hisG, his3::hisG, trp1::hisG, leu2::RIM11-mNeonGreen-LEU2, rim11::NATMX6, htb1::HTB1-mCherry-HISMX6
	MATalpha, ho::LYS2, ura3, leu2::hisG, his3::hisG, trp1::hisG, leu2::RIM11-mNeonGreen-LEU2, rim11::NATMX6, htb1::HTB1-mCherry-HISMX6
FW10778	MATa, ho::LYS2, ura3, leu2::hisG, his3::hisG, trp1::hisG, leu2::rim11-3SA-mNeonGreen-LEU2, rim11::NATMX6, htb1::HTB1-mCherry-HISMX6
	MATalpha, ho::LYS2, ura3, leu2::hisG, his3::hisG, trp1::hisG, leu2::rim11-3SA-mNeonGreen-LEU2, rim11::NATMX6, htb1::HTB1-mCherry-HISMX6
FW10716	MATa, ho::LYS2, lys2, ura3, leu2::hisG, his3::hisG, trp1::hisG, rim11::RIM11-mNeonGreen-NATMX, htb1::HTB1-mCherry-HISMX6, pmd1::KANMX6
	MATalpha, ho::LYS2, lys2, ura3, leu2::hisG, his3::hisG, trp1::hisG, rim11::RIM11-mNeonGreen-NATMX, htb1::HTB1-mCherry-HISMX6, pmd1::KANMX6
FW10718	MATa, ho::LYS2, lys2, ura3, leu2::hisG, his3::hisG, trp1::hisG, rim11::RIM11-mNeonGreen-NATMX, htb1::HTB1-mCherry-HISMX6, mds3::KANMX6
	MATalpha, ho::LYS2, lys2, ura3, leu2::hisG, his3::hisG, trp1::hisG, rim11::RIM11-mNeonGreen-NATMX, htb1::HTB1-mCherry-HISMX6, mds3::KANMX6
FW10762	MATa, ho::LYS2, lys2, ura3, leu2::hisG, his3::hisG, trp1::hisG, rim11::RIM11-mNeonGreen-NATMX, htb1::HTB1-mCherry-HISMX6, pmd1::KANMX6, mds3::KANMX6
	MATalpha, ho::LYS2, lys2, ura3, leu2::hisG, his3::hisG, trp1::hisG, rim11::RIM11-mNeonGreen-NATMX, htb1::HTB1-mCherry-HISMX6, pmd1::KANMX6, mds3::KANMX6
FW11251	MATa, ho::LYS2, ura3, leu2::hisG, his3::hisG, trp1::hisG, mds3::KANMX6, ume6::UME6-3V5-HIS3
	MATalpha, ho::LYS2, ura3, leu2::hisG, his3::hisG, trp1::hisG, mds3::KANMX6, ume6::UME6-3V5-HIS3
FW10983	MATa, ho::LYS2, ura3, leu2::hisG, his3::hisG, trp1::hisG, leu2::rim11-Y199F-mNeonGreen::LEU2, rim11::NATMX6, htb1::HTB1-mCherry-HISMX6
	MATalpha, ho::LYS2, ura3, leu2::hisG, his3::hisG, trp1::hisG, leu2::rim11-Y199F-mNeonGreen::LEU2, rim11::NATMX6, htb1::HTB1-mCherry-HISMX6
FW10918	MATa, ho::LYS2, lys2, ura3, leu2::hisG, his3::hisG, trp1::hisG, RIM11-mNeonGreen-NATMX, htb1::HTB1-mCherry-HISMX6, ime1::HISMX6
	MATalpha, ho::LYS2, lys2, ura3, leu2::hisG, his3::hisG, trp1::hisG, RIM11-mNeonGreen-NATMX, htb1::HTB1-mCherry-HISMX6, ime1::HISMX6
FW11097	MATa, ho::LYS2, ura3, leu2::hisG, his3::hisG, trp1::hisG, ume6::UME6-3V5-HIS3, ime1::HISMX6
	MATalpha, ho::LYS2, ura3, leu2::hisG, his3::hisG, trp1::hisG, ume6::UME6-3V5-HIS3, ime1::HISMX6
FW11231	MATa, ho::LYS2, ura3, leu2::hisG, his3::hisG, trp1::hisG, trp1::pIME1-sfGFP-IME1::TRP1, ime1::KANMX, ume6::UME6-3V5-HIS3
	MATalpha, ho::LYS2, ura3, leu2::hisG, his3::hisG, trp1::hisG, trp1::pIME1-sfGFP-IME1::TRP1, ime1::KANMX, ume6::UME6-3V5-HIS3
FW11233	MATa, ho::LYS2, ura3, leu2::hisG, his3::hisG, trp1::hisG, trp1::pIME1-sfGFP-IME1-L321F::TRP1, ime1::KANMX, ume6::UME6-3V5-HIS3
	MATa, ho::LYS2, ura3, leu2::hisG, his3::hisG, trp1::hisG, trp1::pIME1-sfGFP-IME1-L321F::TRP1, ime1::KANMX, ume6::UME6-3V5-HIS3
FW11422	MATa, ho::LYS2, lys2, ura3, leu2::hisG, his3::hisG, trp1::hisG, ume6::UME6-Turbo-ID-NATMX6
	MATalpha, ho::LYS2, lys2, ura3, leu2::hisG, his3::hisG, trp1::hisG, ume6::UME6-Turbo-ID-NATMX6
FW11424	MATa, ho::LYS2, lys2, ura3, leu2::hisG, his3::hisG, trp1::hisG, ume6::UME6-Turbo-ID-NATMX6, ime1::HISMX6
	MATalpha, ho::LYS2, lys2, ura3, leu2::hisG, his3::hisG, trp1::hisG, ume6::UME6-Turbo-ID-NATMX6, ime1::HISMX6
FW11426	MATa, ho::LYS2, lys2, ura3, leu2::hisG, his3::hisG, trp1::hisG, ume6::UME6-Turbo-ID-NATMX6, rim11::NATMX6
	MATalpha, ho::LYS2, lys2, ura3, leu2::hisG, his3::hisG, trp1::hisG, ume6::UME6-Turbo-ID-NATMX6, rim11::NATMX6
FW11186, UME6-3V5-HIS3	MATa, ho::LYS2, ura3, leu2::hisG, his3::hisG, trp1::hisG, leu2::RIM11-mNeonGreen::LEU2, rim11::NATMX6, htb1::HTB1-mCherry-HISMX6, ume6::UME6-3V5-HIS3
	MATalpha, ho::LYS2, ura3, leu2::hisG, his3::hisG, trp1::hisG, leu2::RIM11-mNeonGreen::LEU2, rim11::NATMX6, htb1::HTB1-mCherry-HISMX6, ume6::UME6-3V5-HIS3
FW11184	MATa, ho::LYS2, ura3, leu2::hisG, his3::hisG, trp1::hisG, leu2::rim11-Y199F-mNeonGreen::LEU2, rim11::NATMX6, htb1::HTB1-mCherry-HISMX6, ume6::UME6-3V5-HIS3
	MATalpha, ho::LYS2, ura3, leu2::hisG, his3::hisG, trp1::hisG, leu2::rim11-Y199F-mNeonGreen::LEU2, rim11::NATMX6, htb1::HTB1-mCherry-HISMX6, ume6::UME6-3V5-HIS3
FW2444	MATa, ho::LYS2, lys2, ura3, leu2::hisG, his3::hisG, trp1::hisG, ime1::pCUP1-HA-IME1-KANMX
	MATalpha, ho::LYS2, lys2, ura3, leu2::hisG, his3::hisG, trp1::hisG, ime1::pCUP1-HA-IME1-KANM
FW10373	MATa, ho::LYS2, lys2, ura3, leu2::hisG, his3::hisG, trp1::hisG, ime1::pCUP1-HA-IME1-KANMX, rim11::NATMX6
	MATalpha, ho::LYS2, lys2, ura3, leu2::hisG, his3::hisG, trp1::hisG, ime1::pCUP1-HA-IME1-KANMX, rim11::NATMX6
FW11432	MATa, ho::LYS2, lys2, ura3, leu2::hisG, his3::hisG, trp1::hisG, ime1::ime1-N-sfGFP, ume6::ume6-T99N-antiGFP(VH16)-URA3
	MATalpha, ho::LYS2, lys2, ura3, leu2::hisG, his3::hisG, trp1::hisG, ime1::ime1-N-sfGFP, ume6::ume6-T99N-antiGFP(VH16)-URA3
FW10864	MATa, ho::LYS2, lys2, ura3, leu2::hisG, his3::hisG, trp1::hisG, ime1::ime1-N-sfGFP, ume6::ume6-T99N-antiGFP(VH16)::URA3, rim11::NATMX6
	MATalpha, ho::LYS2, lys2, ura3, leu2::hisG, his3::hisG, trp1::hisG, ime1::ime1-N-sfGFP, ume6::ume6-T99N-antiGFP(VH16)::URA3, rim11::NATMX6
FW9277	MATa, ho::LYS2, lys2, ura3, leu2::hisG, his3::hisG, trp1::hisG, rim11::NATMX6
	MATalpha, ho::LYS2, lys2, ura3, leu2::hisG, his3::hisG, trp1::hisG, rim11::NATMX6
FW11414	MATa, ho::LYS2, lys2, ura3, leu2::hisG, trp1::hisG, ime1∆::Hyg, ume6::ume6(T99N)-3V5-antiGFP(VH16)-URA3, his3:: pIME1_sfGFP-B112.AD-HIS3
	MATalpha, ho::LYS2, lys2, ura3, leu2::hisG, trp1::hisG, ime1∆::Hyg, ume6::ume6(T99N)-3V5-antiGFP(VH16)-URA3, his3:: pIME1_sfGFP-B112.AD-HIS3
FW11428	MATa, ho::LYS2, lys2, ura3, leu2::hisG, trp1::hisG, ime1∆::Hyg, ume6::ume6(T99N)-3V5-antiGFP(VH16)::URA3, his3:: pIME1_sfGFP-B112.AD::HIS3, rim11::NATMX6
	MATalpha, ho::LYS2, lys2, ura3, leu2::hisG, trp1::hisG, ime1∆::Hyg, ume6::ume6(T99N)-3V5-antiGFP(VH16)::URA3, his3:: pIME1_sfGFP-B112.AD::HIS3, rim11::NATMX6
UB36868	MATa, ho::LYS2, lys2, ura3, leu2::hisG, sin3::SIN3-IAA7-3V5::KanMX, his3:: 8xlexO-sfGFP-B112::HIS3, trp1::pGPD1-lexA-ER-HA-GAL4(AD)::TRP1, ume6::UME6(T99N)-3V5-antiGFP(VH16)::URA3
	MATalpha, ho::LYS2, lys2, ura3, leu2::hisG, sin3::SIN3-IAA7-3V5::KanMX, his3::pCUP1-OsTIR1(codon optimized)::HIS3, trp1::pGPD1-lexA-ER-HA-GAL4(AD)::TRP1, ume6::UME6(T99N)-3V5-antiGFP(VH16)::URA3
UB37219	MATa, ho::LYS2, lys2, ura3, leu2::hisG, sin3::SIN3-IAA7-3V5::KanMX, his3:: 8xlexO-sfGFP-B112::HIS3, trp1::pGPD1-lexA-ER-HA-GAL4(AD)::TRP1, ume6::ume6(T99N)-3V5-antiGFP(VH16)::URA3, rim11::NATMX6
	MATalpha, ho::LYS2, lys2, ura3, leu2::hisG, sin3::SIN3-IAA7-3V5::KanMX, his3::pCUP1-OsTIR1(codon optimized)::HIS3, trp1::pGPD1-lexA-ER-HA-GAL4(AD)::TRP1, ume6::ume6(T99N)-3V5-antiGFP(VH16)::URA3, rim11::NATMX6
UB36874	MATa, ho::LYS2, lys2, ura3, leu2::hisG, sin3::SIN3-IAA7-3V5::KanMX, his3:: 8xlexO-sfGFP-B112::HIS3, ume6::ume6(T99N)-3V5-antiGFP(VH16)::URA3
	MATalpha, ho::LYS2, lys2, ura3, leu2::hisG, sin3::SIN3-IAA7-3V5::KanMX, ume6::ume6(T99N)-3V5-antiGFP(VH16)::URA3
FW11243	MATa, ho::LYS2, lys2, leu2::hisG, his3::hisG, trp1::hisG, rim11::RIM11-mKOK-HPHMX, ume6::UME6-mTFP::his3mx, ura3::pIME1-NLS-mRuby3-URA3, ime1::ime1-N-sfGFP
	MATalpha, ho::LYS2, lys2, leu2::hisG, his3::hisG, trp1::hisG, rim11::RIM11-mKOK-HPHMX, ume6::UME6-mTFP::his3mx, ura3::pIME1-NLS-mRuby3-URA3, ime1::ime1-N-sfGFP
UB36870	MATa, ho::LYS2, lys2, ura3, leu2::hisG, sin3::SIN3-IAA7-3V5::KanMX, his3:: 8xlexO-sfGFP-B112::HIS3, ume6::ume6T99N)-3V5-antiGFP(VH16)::URA3, trp1::pGPD1-lexA-ER-HA-GAL4(AD)::TRP1
	MATalpha, ho::LYS2, lys2, ura3, leu2::hisG, sin3::SIN3-IAA7-3V5::KanMX, ume6::ume6T99N)-3V5-antiGFP(VH16)::URA3, trp1::pGPD1-lexA-ER-HA-GAL4(AD)::TRP1
UB37221	MATa, ho::LYS2, lys2, ura3, leu2::hisG, sin3::SIN3-IAA7-3V5::KanMX, his3:: 8xlexO-sfGFP-B112::HIS3, trp1::pGPD1-lexA-ER-HA-GAL4(AD)::TRP1 ume6::ume6(T99N)-3V5-antiGFP(VH16)::URA3, rim11::NATMX6
	MATalpha, ho::LYS2, lys2, ura3, leu2::hisG, sin3::SIN3-IAA7-3V5::KanMX, trp1::pGPD1-lexA-ER-HA-GAL4(AD)::TRP1 ume6::ume6(T99N)-3V5-antiGFP(VH16)::URA3, rim11::NATMX6
FW11208	MATa, ho::LYS2, lys2, ura3, leu2::hisG, his3::hisG, trp1::hisG, rim11::RIM11-FRB-GFP-KANMX6, htb1::HTB1-mCherry-HISMX6
	MATalpha, ho::LYS2, lys2, ura3, leu2::hisG, his3::hisG, trp1::hisG, rim11::RIM11-FRB-GFP-KANMX6, htb1::HTB1-mCherry-HISMX6
FW11257	MATa, ho::LYS2, lys2, ura3, leu2::hisG, his3::hisG, fpr1::KANMX4, trip1::RPL13A-2xFKBP12-TRP1
	MATalpha, ho::LYS2, lys2, ura3, leu2::hisG, his3::hisG, fpr1::KANMX4, trp1::RPL13A-2xFKBP12-TRP1
FW10562	MATa, ho::LYS2, ura3, leu2::hisG, his3::hisG, trp1::hisG, ume6::pCUP1-UME6-3V5-HIS3::NAT
	MATalpha, ho::LYS2, ura3, leu2::hisG, his3::hisG, trp1::hisG, ume6::pCUP1-UME6-3V5-HIS3::NAT
FW10446	MATa, ho::LYS2, ura3, leu2::hisG, his3::hisG, trp1::hisG, rim11::RIM11-V5::KANMX
	MATalpha, ho::LYS2, ura3, leu2::hisG, his3::hisG, trp1::hisG, rim11::RIM11-V5::KANMX
FW11682	MATa, ho::LYS2, ura3, leu2::hisG, his3::hisG, trp1::hisG, rim11::RIM11-V5::KANMX, ime1::HISMX6
	MATalpha, ho::LYS2, ura3, leu2::hisG, his3::hisG, trp1::hisG, rim11::RIM11-V5::KANMX, ime1::HISMX6
