# Supplementary material for: Multi-signal regulation of the GSK-3β homolog Rim11 controls meiosis entry in budding yeast
Source: EMBO J. 2024 Jun 17;43(15):3256–86. doi: 10.1038/s44318-024-00149-7 (PMC11294583; doi:10.1038/s44318-024-00149-7)
Supplement: Supplementary file 8 — Movie EV2 [file 44318_2024_149_MOESM8_ESM.zip]

Archive with 2 entries (2 files):
- Kociemba_Movie EV2 legend.docx
- Kociemba_Movie_EV2.mp4
