# Supplementary material for: Multi-signal regulation of the GSK-3β homolog Rim11 controls meiosis entry in budding yeast
Source: EMBO J. 2024 Jun 17;43(15):3256–86. doi: 10.1038/s44318-024-00149-7 (PMC11294583; doi:10.1038/s44318-024-00149-7)
Supplement: Supplementary file 10 — Source data Fig. 2 [file 44318_2024_149_MOESM10_ESM.zip]

Archive with 19 entries (18 files):
- Figure 2/
- Figure 2/2B. -rap Htb1-mCherry cropped.tif
- Figure 2/2B. -rap Htb1-mCherry non-cropped.tif
- Figure 2/2B. -rap merged cropped.tif
- Figure 2/2B. -rap Rim11-mNG cropped.tif
- Figure 2/2B. -rap Rim11-mNG non-cropped.tif
- Figure 2/2B. Htb1-mCherry cropped.tif
- Figure 2/2B. Htb1-mCherry non-cropped.tif
- Figure 2/2B. merged cropped.tif
- Figure 2/2B. Rim11-mNG cropped.tif
- Figure 2/2B. Rim11-mNG non-cropped.tif
- Figure 2/2C, 2D, 2E.xlsx
- Figure 2/2F. Uncropped labelled.ai
- Figure 2/2F. Uncropped WB.tif
- Figure 2/2F. Uncroppped WB Hxk1.tif
- Figure 2/2F. Uncroppped WB Ume6.tif
- Figure 2/2G. Uncropped WB Hxk1.tif
- Figure 2/2G. Uncropped WB Ume6.tif
- Figure 2/2G. Uncropped WB.tif
