# Supplementary material for: Multi-signal regulation of the GSK-3β homolog Rim11 controls meiosis entry in budding yeast
Source: EMBO J. 2024 Jun 17;43(15):3256–86. doi: 10.1038/s44318-024-00149-7 (PMC11294583; doi:10.1038/s44318-024-00149-7)
Supplement: Supplementary file 10 — Source data Fig. 2 [file 44318_2024_149_MOESM10_ESM.zip › Figure 2/2C, 2D, 2E.xlsx]

## Sheet: 2C
2h SPO 11124 -rapa	2h SPO 11124 +rapa	4h SPO 11124 -rapa	4h SPO 11124 +rapa	6h SPO 11124 -rapa	6h SPO 11124 +rapa
1.2586	1.05238	1.26368	0.972485	1.17624	0.989004
1.24001	1.05113	1.12445	0.997313	1.1779	0.994513
1.1248	1.09791	1.20826	1.00301	1.47825	0.972335
1.14473	1.1869	1.22184	0.988478	1.23919	0.949001
1.26359	1.0188	1.24569	1.03142	1.13407	0.986964
1.1782	1.00162	1.2961	0.99234	1.2774	0.984599
1.23186	0.997366	1.18082	1.00451	1.21926	0.93822
1.23476	1.05688	1.38835	1.00158	1.17935	0.953273
1.27852	1.03631	1.2502	1.0615	1.10843	1.14492
1.22615	1.05755	1.19911	0.968057	1.16345	0.995024
1.23963	1.00203	1.20203	1.06417	1.24707	0.996856
1.23464	1.00007	1.21572	1.01265	1.50393	1.00494
1.33379	0.992757	1.30941	1.03839	1.31781	0.938787
1.17269	1.0249	1.07453	0.993737	1.21985	0.89253
1.31683	0.991812	1.27063	0.990389	1.19719	1.00301
1.21125	1.02027	1.19615	0.993339	1.19804	1.03808
1.23478	0.994803	1.22126	1.01547	1.17676	0.962737
1.33923	1.00663	1.24966	1.00472	1.26583	0.970748
1.34644	1.0091	1.26894	0.969658	1.13586	1.0192
1.30292	1.04021	1.3779	1.00901	1.23861	0.960141
1.10125	1.00168	1.27797	0.991745	1.31899	0.964739
1.20084	0.978953	1.25782	1.07897	1.18041	0.982349
1.33785	0.991451	1.18003	0.991559	1.19371	0.93153
1.28737	0.990599	1.18615	0.994267	1.20643	0.93176
1.19841	1.02046	1.27635	1.04173	1.19243	1.06212
1.25921	1.06619	1.27886	1.00565	1.19867	0.965746
1.31246	1.01125	1.26992	0.970263	1.12784	0.970039
1.2513	0.994355	1.21378	1.04241	1.34683	0.964684
1.19772	1.00628	1.28762	0.969144	1.57032	0.968143
1.19844	0.992583	1.1792	0.988263	1.15824	0.940171
1.28482	1.0702	1.17284	0.983368	1.14745	0.981442
1.16467	0.957884	1.10252	1.04432	1.29713	1.02293
1.44659	1.00029	1.22438	1.01312	1.40443	0.95119
1.34902	0.981807	1.28846	0.973784	1.17549	1.00762
1.17131	1.00951	1.164	0.992844	1.39375	0.95779
1.12845	0.998426	1.19886	1.00955	1.2594	0.98868
1.30905	0.862415	1.26053	0.976379	1.20285	1.00026
1.25481	1.02163	1.2205	0.988791	1.25317	0.998528
1.39415	1.04339	1.29661	0.996436	1.25196	1.00103
1.23644	1.03397	1.42431	0.962642	1.18372	0.990231
1.27367	0.925106	1.13637	1.06962	1.19629	1.02655
1.29398	1.0026	1.24547	0.973652	1.23178	0.977572
1.16229	1.06034	1.15322	0.941777	1.29987	0.975773
1.09965	1.07271	1.16562	1.00445	1.09502	1.02636
1.35434	0.968855	1.23824	0.947636	1.20417	0.917951
1.17463	1.03251	1.30816	0.988574	1.19948	1.05559
1.16625	1.01911	1.20515	0.976362	1.19176	0.969181
1.26635	0.998746	1.23344	0.996061	1.20032	0.955652
1.19083	0.982395	1.25619	1.00895	1.24348	0.954434
1.34224	1.02359	1.31275	1.01677	1.28795	0.951865
					0.967455

## Sheet: 2D
	1511			Rim11-mNG -rapa (11126)			Rim11-mNG +rapa (11126)			Rim11-FRB -rapa (11124)			Rim11-FRB +rapa (11124)
	89.5		72.8205	69		93.8095	62.1891		88.0597	38	60.4651	70.6897	0	0	0

## Sheet: 2E
	Rim11-FRB-GFP -rapa (11124)			Rim11-FRB-GFP +rapa (11124)
0h	0.0160501	0.241035	0.053071	0.0458617	0.557973	0.0942681
2h	0.341003	2.31334	0.440338	0.182669	1.71149	0.124402
4h	0.220317	2.27807	0.329632	0.0647989	0.795288	0.056092
6h	0.14292	1.95845	0.256016	0.0272806	0.383475	0.0373758
