# Supplementary material for: Multi-signal regulation of the GSK-3β homolog Rim11 controls meiosis entry in budding yeast
Source: EMBO J. 2024 Jun 17;43(15):3256–86. doi: 10.1038/s44318-024-00149-7 (PMC11294583; doi:10.1038/s44318-024-00149-7)
Supplement: Supplementary file 11 — Source data Fig. 3 [file 44318_2024_149_MOESM11_ESM.zip]

Archive with 58 entries (57 files):
- Figure 3/
- Figure 3/3A - 3C quantification.xlsx
- Figure 3/3A. YP Htb1-mCherry cropped.tif
- Figure 3/3A. YP merged cropped.tif
- Figure 3/3A. YP Rim11-mNG cropped.tif
- Figure 3/3A. YP Rim11-mNG non-cropped.tif
- Figure 3/3A. YP.tif
- Figure 3/3A. YPD Htb1-mCherry cropped.tif
- Figure 3/3A. YPD Htb1-mCherry non-cropped.tif
- Figure 3/3A. YPD merged cropped.tif
- Figure 3/3A. YPD Rim11-mNG cropped.tif
- Figure 3/3A. YPD Rim11-mNG non-cropped.tif
- Figure 3/3A. YPD+rapa Htb1-mCherry cropped.tif
- Figure 3/3A. YPD+rapa Htb1-mCherry non-cropped.tif
- Figure 3/3A. YPD+rapa merged cropped.tif
- Figure 3/3A. YPD+rapa Rim11-mNG cropped.tif
- Figure 3/3A. YPD+rapa Rim11-mNG non-cropped.tif
- Figure 3/3B. SPO Htb1-mCherry cropped.tif
- Figure 3/3B. SPO Htb1-mCherry non-cropped.tif
- Figure 3/3B. SPO merged cropped.tif
- Figure 3/3B. SPO Rim11-mNG cropped.tif
- Figure 3/3B. SPO Rim11-mNG non-cropped.tif
- Figure 3/3B. SPO+glucose Htb1-mCherry cropped.tif
- Figure 3/3B. SPO+glucose Htb1-mCherry non-cropped.tif
- Figure 3/3B. SPO+glucose merged cropped.tif
- Figure 3/3B. SPO+glucose Rim11-mNG cropped.tif
- Figure 3/3B. SPO+glucose Rim11-mNG non-cropped.tif
- Figure 3/3B. SPO+rap GFP 4 cropped.tif
- Figure 3/3B. SPO+rap Htb1-mCherry cropped.tif
- Figure 3/3B. SPO+rap Htb1-mCherry non-cropped.tif
- Figure 3/3B. SPO+rap merged cropped.tif
- Figure 3/3B. SPO+rap Rim11-mNG non-cropped.tif
- Figure 3/3C. 1NMPP1 +rapa Htb1-mCherry cropped.tif
- Figure 3/3C. 1NMPP1 +rapa Htb1-mCherry non cropped.tif
- Figure 3/3C. 1NMPP1 +rapa merged cropped.tif
- Figure 3/3C. 1NMPP1 +rapa Rim11-mNG cropped.tif
- Figure 3/3C. 1NMPP1 +rapa Rim11-mNG non-cropped.tif
- Figure 3/3C. 1NMPP1 Htb1-mCherrry cropped.tif
- Figure 3/3C. 1NMPP1 Htb1-mCherrry non-cropped.tif
- Figure 3/3C. 1NMPP1 merged cropped.tif
- Figure 3/3C. 1NMPP1 Rim11-mNG cropped.tif
- Figure 3/3C. 1NMPP1 Rim11-mNG non-cropped.tif
- Figure 3/3C. NT Htb1-mCherry cropped.tif
- Figure 3/3C. NT Htb1-mCherry non-cropped.tif
- Figure 3/3C. NT merged cropped.tif
- Figure 3/3C. NT Rim11-mNG cropped.tif
- Figure 3/3C. NT Rim11-mNG non-cropped.tif
- Figure 3/3C. rapa Htb1-mCherry cropped.tif
- Figure 3/3C. rapa Htb1-mCherry non-cropped.tif
- Figure 3/3C. rapa merged cropped.tif
- Figure 3/3C. rapa Rim11-mNG cropped.tif
- Figure 3/3C. rapa Rim11-mNG non-cropped.tif
- Figure 3/3D. OAM211124_Rim11_Htb1_1_meta.xlsx
- Figure 3/3D. OAM211124_Rim11_Htb1_1_total.xlsx
- Figure 3/3E. OAM211124_Rim11_Htb1_1_meta.xlsx
- Figure 3/3E. OAM211124_Rim11_Htb1_1_nuclear.xlsx
- Figure 3/3F. OAM211124_Rim11_Htb1_1_cytoplasmic.xlsx
- Figure 3/3F. OAM211124_Rim11_Htb1_1_meta.xlsx
