# Supplementary material for: Multi-signal regulation of the GSK-3β homolog Rim11 controls meiosis entry in budding yeast
Source: EMBO J. 2024 Jun 17;43(15):3256–86. doi: 10.1038/s44318-024-00149-7 (PMC11294583; doi:10.1038/s44318-024-00149-7)
Supplement: Supplementary file 11 — Source data Fig. 3 [file 44318_2024_149_MOESM11_ESM.zip › Figure 3/3A - 3C quantification.xlsx]

## Sheet: 3A
Midlog	Midlog 1h	Midlog + rapamycin 1h	Midlog + YP 1h	Midlog 2.5h	Midlog + rapamycin 2.5	Midlog YP 2.5h
0.962242	1.06687	1.12463	1.48304	1.11772	1.19858	1.50106
1.0396	1.0615	1.16558	1.47923	1.11195	1.34253	1.29567
0.992517	1.12804	1.15241	1.44013	1.05671	1.31603	1.25759
1.06627	0.947026	1.12009	1.40101	1.10077	1.15879	1.51191
0.990577	1.10447	1.17768	1.31837	1.14327	1.2648	1.40776
1.03196	1.02959	1.16727	1.34368	1.06922	1.2789	1.6393
1.04572	1.06455	1.17621	1.22061	1.13296	1.19519	1.75122
0.985063	1.12208	1.19748	1.35724	1.15234	1.33256	1.27316
0.980942	1.09031	1.11951	1.37417	1.07253	1.25812	1.42945
1.13467	1.05777	1.1407	1.37252	1.23614	1.24997	1.39443
1.12065	1.06862	1.05681	1.27465	1.06467	1.42624	1.41124
1.05758	0.988808	1.07666	1.3262	1.03038	1.25936	1.56088
1.00065	1.0683	1.1781	1.36881	1.00668	1.39841	1.25455
0.997564	0.969101	1.10336	1.36772	1.2323	1.26431	1.45873
1.14434	1.02967	1.17821	1.37319	1.02835	1.15475	1.48768
1.00299	0.927197	1.31617	1.25378	1.04805	1.37679	1.51301
1.09659	1.04615	1.161	1.50294	1.11572	1.3259	1.34214
0.935066	1.09491	1.09068	1.22423	1.17046	1.31063	1.58655
0.965937	1.19832	1.11391	1.25294	1.15475	1.15413	1.3516
0.968083	1.03234	1.11784	1.28936	1.20868	1.34616	1.45961
0.986647	1.09749	1.12447	1.29358	1.00163	1.2392	1.36676
1.02	1.14627	1.13663	1.30947	1.21983	1.26894	2.22396
0.982286	0.981233	1.14534	1.27064	1.17503	1.48419	1.4152
1.04701	1.06486	1.13972	1.40675	1.01393	1.29957	1.41484
1.04057	1.09775	1.13418	1.22886	1.02406	1.16037	1.42399
1.00885	1.05617	1.13688	1.19066	1.01228	1.276	1.35722
1.08169	1.04062	1.08455	1.36772	1.10335	1.24234	1.54441
1.20678	1.03804	1.07632	1.34422	1.20197	1.36286	1.45723
1.15857	1.08489	1.10051	1.35829	1.11694	1.29999	1.35314
1.16804	1.10457	1.16197	1.36716	1.02243	1.39941	1.36761
1.09167	1.08468	1.05586	1.25554	1.14043	1.29385	1.27145
1.16187	1.0975	1.17924	1.37867	1.14973	1.14894	1.41745
0.9745	1.09761	1.10706	1.28698	1.07811	1.35109	1.64344
1.12952	1.04935	1.04005	1.21535	1.15294	1.19125	1.38263
0.939441	0.993942	1.18565	1.36623	1.1232	1.27775	1.36599
1.34692	1.04409	1.16927	1.32191	1.10305	1.4007	1.51347
1.18283	1.0728	1.17431	1.35584	1.18382	1.17539	1.32167
1.06526	1.12245	1.20147	1.25479	1.01753	1.37335	1.56015
1.15295	1.02017	1.02918	1.43638	1.21324	1.32156	1.4635
0.975896	1.01295	1.10862	1.36371	1.09832	1.2376	1.53377
1.17392	1.07787	1.15332	1.3828	1.10604	1.38074	1.46131
1.00078	0.977424	1.18446	1.41942	1.15621	1.20289	1.37981
1.01434	1.05558	1.1901	1.30431	1.15925	1.25101	1.40274
1.30155	1.02721	1.14813	1.19906	1.15491	1.18419	1.40909
1.00186	1.11302	1.19933	1.47842	1.03904	1.29816	1.3707
1.00964	1.09396	1.13993	1.21408	1.23328	1.26261	1.46074
1.06185	1.1297	1.12027	1.46126	1.06431	1.15889	1.53171
1.19904	1.0365		1.27178	0.96637	1.08534	1.33067
1.03443	1.08736		1.44994	1.02119	1.27214	1.33954
	1.02011		1.36075	1.05744	1.09219

## Sheet: 3B
Midlog	SPO 0h	SPO UT 1h	SPO + rapamycin 1h	SPO 1h + 2% gluc	SPO 2h	SPO + rapa 2h	SPO + glucose 2h	SPO 4h	SPO 4h + rapa	SPO 4 + 2% gluc	SPO 6h	SPO 6h + rapa	SPO + 2% gluc
0.962242	1.46952	2.00338	1.86557	1.53661	1.9159	1.97335	1.72715	1.85595	1.7105	1.35757	1.58899	1.5429	1.30229
1.0396	1.45222	1.66807	1.75132	1.74201	1.77908	1.53424	1.68966	1.87509	1.81713	1.27952	1.82389	1.21147	1.296
0.992517	1.47575	1.59411	1.74296	1.55204	1.79111	1.87833	1.6432	1.80981	1.59444	1.32093	1.94167	1.58811	1.22876
1.06627	1.40922	1.69813	2.13407	1.63166	1.74753	1.91891	1.30343	1.72485	1.85401	1.37885	1.5945	1.2827	1.21982
0.990577	1.39894	1.77519	2.15604	1.53018	1.72222	1.70556	1.39132	2.07178	1.84804	1.27144	1.52713	1.45502	1.44304
1.03196	1.44473	1.7933	1.76282	1.55319	1.74083	1.78213	1.72584	2.15876	1.60771	1.53947	1.99151	1.32338	1.54636
1.04572	1.36147	1.7153	2.26667	1.62087	1.83266	1.62723	1.59885	1.86576	1.61295	1.54334	1.59655	1.51369	1.61505
0.985063	1.31279	1.70438	1.798	1.76338	1.90534	1.76244	1.53048	1.96816	1.69697	1.44405	2.32992	1.2929	1.42068
0.980942	1.37148	1.57353	1.61166	1.64913	1.51168	1.86743	1.59024	1.91295	1.82575	1.42516	1.81752	1.63836	1.41033
1.13467	1.40169	1.58601	2.05003	1.41906	1.75083	1.62163	1.63879	1.84077	1.78309	1.27933	1.76516	1.33636	1.36266
1.12065	1.56348	1.78657	1.87219	1.34473	1.84538	1.95094	1.56068	1.70853	1.58886	1.48698	1.6191	1.28816	1.5615
1.05758	1.56908	1.42055	1.96334	1.28303	1.6017	1.90719	1.41054	1.99056	1.44683	1.3097	1.89012	1.37601	1.49998
1.00065	1.36577	1.56829	1.72918	1.63374	1.53889	1.75925	1.49482	1.9319	1.69098	1.5249	1.73222	1.38771	1.27879
0.997564	1.29485	1.67244	2.42654	1.4831	1.82596	2.04422	1.5038	1.75714	1.58678	1.35242	1.70832	1.47447	1.30863
1.14434	1.51234	1.76585	1.83849	1.54804	1.85697	1.60835	1.53964	1.83888	1.62304	1.33917	1.46187	1.37414	1.3186
1.00299	1.42238	1.7408	2.46926	1.72926	1.30587	1.5903	1.50345	1.7105	1.68693	1.4763	2.02592	1.92029	1.61289
1.09659	1.63825	1.54772	1.74056	1.35689	1.5673	2.26687	1.75171	2.2062	1.71498	1.30385	1.92431	1.55364	1.26711
0.935066	1.53783	1.69198	1.86771	1.51396	1.50076	1.96755	1.43748	1.88856	1.55918	1.56003	1.93186	1.64529	1.4613
0.965937	1.34392	1.89842	1.95104	1.6356	1.5861	1.94647	1.5838	1.94461	1.67269	1.56832	1.83512	1.28593	1.25816
0.968083	1.41181	1.85213	1.66755	1.57066	1.70233	1.89681	1.62677	1.87703	1.63115	1.26623	1.60598	1.5245	1.32887
0.986647	1.51848	1.63552	1.62063	1.43042	1.84896	1.8458	1.44442	1.82546	1.75922	1.39236	1.92416	1.61161	1.18126
1.02	1.41624	1.56162	2.1301	1.6268	1.79141	1.89164	1.68689	1.75103	1.77827	1.1853	1.50839	1.47507	1.38704
0.982286	1.64499	1.60208	2.15571	1.60238	1.52408	1.60423	1.51534	2.05933	1.57481	1.33301	1.55906	1.47275	1.35329
1.04701	1.6583	1.8496	2.03406	1.67526	1.92266	2.30861	1.38868	2.0502	1.63706	1.38114	1.78915	1.5459	1.39131
1.04057	1.521	1.67984	1.65719	1.34279	1.81614	1.89026	1.58483	2.12811	1.53895	1.50979	1.8013	1.57792	1.60105
1.00885	1.51664	1.75435	2.08596	1.49594	1.62285	1.81084	1.61407	1.74615	1.8929	1.52747	1.58135	1.43792	1.56813
1.08169	1.42754	1.83945	1.54714	1.45786	1.49498	2.07916	1.60573	2.13352	1.94568	1.5909	2.16914	1.54689	1.36992
1.20678	2.31944	1.61491	1.62143	1.87213	1.94031	1.83328	1.55111	1.92272	1.61358	1.45371	1.42103	1.48443	1.33535
1.15857	1.33721	1.93145	2.06227	1.71356	1.95937	1.52843	1.48501	2.03372	1.69936	1.407	1.73447	1.43156	1.47191
1.16804	1.47869	1.48606	1.70561	1.47725	1.5717	2.116	1.6096	1.7541	1.71154	1.26887	1.50165	1.56587	1.51244
1.09167	1.51168	1.66231	1.5368	1.62834	1.55291	2.41419	1.63906	1.87716	1.84395	1.3548	2.02898	1.19388	1.25488
1.16187	1.64019	1.81263	1.7917	1.51079	1.62746	2.06516	1.43628	1.92468	1.63724	1.25322	1.66202	1.53528	1.31619
0.9745	1.45518	1.51649	1.82017	1.52165	2.04938	1.86977	1.51385	2.20744	1.8586	1.40413	1.98024	1.63742	1.49819
1.12952	1.47323	1.58382	1.9503	1.09655	1.84513	2.26349	1.49625	2.15467	1.67799	1.29558	1.66983	1.70404	1.43993
0.939441	1.51267	1.69994	1.72743	1.56679	1.70306	1.70226	1.64041	1.94735	2.01333	1.12672	1.74177	1.68004	1.41029
1.34692	1.50252	1.66448	1.6361	1.5709	1.23447	2.0704	1.41006	1.30946	2.07659	1.31836	1.9364	1.44283	1.47303
1.18283	1.52016	1.95815	1.70215	1.5409	1.71814	2.61331	1.4626	1.76297	1.65575	1.30598	1.75444	1.50501	1.2262
1.06526	1.59528	1.79583	2.08965	1.60829	1.61758	2.58761	1.4901	2.03614	1.70411	1.63235	1.62229	1.38054	1.38435
1.15295	1.43034	1.59412	1.47278	1.9282	1.47275	2.56038	1.35669	2.0242	1.71051	1.12705	1.88061	1.40486	1.18775
0.975896	1.57852	1.60692	1.67602	1.48363	1.79334	2.13083	1.49326	1.71757	2.22272	1.28632	1.55273	1.44474	1.39671
1.17392	1.39612	1.7237	1.81593	1.73409	1.73871	2.22289	1.60515	1.55545	1.74399	1.22347	1.80816	1.63134	1.36653
1.00078	1.57148	1.83439	2.21687	1.65621	1.4997	2.22434	1.78115	2.21598	1.99551	1.33736	1.98273	1.52469	1.21524
1.01434	1.51354	1.8499	1.69125	1.59479	1.75944	2.00338	1.58689	2.1565	1.72867	1.42573	1.59068	1.52153	1.31982
1.30155	1.46672	1.53417	1.82072	1.8097	1.86184	1.65959	1.71177	2.02378	1.65641	1.51326	1.94399	1.40993	1.57349
1.00186	1.77365	1.79476	1.95202	1.62748	1.73045	1.90766	1.63061	2.0642	1.71141	1.40045	1.4423	1.97408	1.32553
1.00964	1.44813	1.90569	1.81197	1.64973	1.79696	2.225	1.94203	1.64692	1.64781	1.32742	1.69044	1.47223	1.28352
1.06185	1.46375	1.80596	2.06378	1.84247	1.45261	2.50361	1.51639	2.02481	1.55377	1.36653	1.64876	1.5088	1.3757
1.19904	1.57644	1.56651	1.92564	1.87395	1.59587	1.79492	1.49667	1.70492	1.7464	1.26152	1.98648	1.53905	1.50272
1.03443	1.73598	1.67124	1.61223	1.64296	1.78753	1.99434	1.5573	2.40062	1.65424	1.21626	1.57542	1.86803	1.47663
	1.44599	1.59303	2.06961	1.74041	2.00913	2.03095	1.44016	1.90509	1.47563	1.71534	1.64356	1.68106	1.39781
					1.96946		1.91485	1.94689	1.61567
								1.81324	1.61663
								2.08811	1.69577
								1.62073	1.56584
								1.68023	2.11277
								1.85889	1.69687
								2.19936

## Sheet: 3C
nuclear over whole cell					whole cell
3h UT	3h rapa	3h NMPP1	3h rapa+ NMPP1		3h UT	3h rapa	3h NMPP1	3h rapa+ NMPP1
1.05844	1.28864	1.05552	1.71589		379.345	407.538	811.3	658.376
1.13762	1.18904	1.28528	1.4641		334.131	433.386	657.85	679.932
1.11833	1.39486	1.35101	1.29292		388.802	443.293	610.48	544.033
1.11363	1.25084	1.13457	1.46722		370.47	386.66	562.897	544.732
1.09282	1.26668	1.20396	1.39205		422.704	397.409	572.134	576.311
1.15252	1.16616	1.08104	1.40027		329.02	413.429	699.115	610.389
1.41609	1.53464	1.25038	1.42674		378.717	444.159	547.676	755.714
1.06762	1.29577	1.07865	1.43734		323.739	406.642	582.124	658.402
1.03728	1.25424	1.18978	1.46356		367.297	415.084	592.214	550.862
1.08816	1.44925	1.0873	1.21109		314.784	467.633	683.002	649.216
1.11055	1.37817	1.25707	1.70419		343.109	464.57	641.105	655.717
1.09993	1.28568	1.07707	1.46121		315.205	438.64	677.303	710.028
1.16539	1.18306	1.24177	1.2978		322.354	434.972	844.331	673.846
1.13954	1.2514	1.16801	1.52659		354.525	385.206	742.573	659.311
1.11628	1.24437	1.16781	1.47863		338.072	422.787	750.306	635.239
1.13488	1.57647	1.14243	1.41061		351.709	559.21	665.905	591.189
1.17887	1.16978	1.18831	1.27379		498.415	424.69	545.397	625.052
1.14668	1.2206	1.01479	1.41022		360.694	404.705	617.83	624.861
1.27019	1.12529	1.14762	1.37991		354.667	376.669	751.641	682.083
1.06133	1.26046	1.15964	1.4628		363.887	395.747	781.201	582.434
1.08051	1.50151	1.11859	1.24322		410.907	480.848	674.542	652.33
1.15831	1.18087	1.14837	1.44969		388.875	557.872	685.084	666.279
1.16621	1.26062	1.1955	1.47036		361.498	371.265	672.088	933.507
1.12752	1.21892	1.15216	1.26155		338.762	486.287	721.281	582.058
1.00674	1.08501	0.951078	1.3082		408.329	437.037	513.162	620.749
1.15214	1.35332	1.04194	1.40957		358.815	548.982	649.824	839.628
1.10686	1.10898	1.16891	1.46344		348.475	458.083	838.31	987.4
1.06347	1.33034	1.04134	1.36481		377.484	404.303	655.375	989.646
1.07575	1.19176	1.19055	1.32654		393.441	398.44	696.85	883.962
1.05002	1.1598	1.06718	1.28964		388.562	454.662	627.96	948.407
1.20862	1.1339	1.17967	1.35697		553.33	466.124	749.326	702.9
1.14587	1.3102	1.18129	1.4149		425.124	374.676	667.795	934.389
1.21092	1.08143	1.21488	1.23903		442.533	486.1	649.483	713.013
1.14455	1.18501	1.23517	1.3417		387.685	398.555	655.286	543.704
1.1118	1.09458	1.28431	1.20669		368.668	463.598	691.619	642.974
1.11466	1.30832	1.21891	1.79933		389.362	476.025	699.492	673.746
1.02177	1.42958	1.10724	1.32157		429.167	452.023	759.261	638.394
1.08101	1.20202	1.11575	1.49199		375.407	525.721	711.568	615.364
1.14771	1.30908	1.11621	1.16622		342.637	457.771	777.464	574.537
1.05049	1.23448	1.14353	1.37213		398.902	497.293	774.41	719.239
1.05563	1.15974	1.09288	1.53082		359.531	499.075	769.419	641.385
0.999754	1.18943	1.22042	1.22284		353.4	407.969	708.306	611.475
1.06355	1.04166	1.05634	1.51184		375.135	437.469	643.783	653.876
1.10918	1.49708	1.02727	1.66298		381.91	754.171	686.435	689.944
1.10854	1.14597	1.17691	1.63318		374.207	434.211	749.858	659.078
1.07423	1.19775	1.33322	1.24123		330.618	406.252	594.669	687.623
1.13555	1.27423	1.19124	1.37923		346.58	495.197	917.853	636.362
1.12296	1.34021	1.18817	1.51738		413.771	474.406	593.193	701.663
1.03199	1.26632	1.10582	1.60079		430.999	510.644	745.014	588.172
1.23951	1.16871	1.1063	1.42667		414.827	411.742	716.034	670.766
