# Supplementary material for: Multi-signal regulation of the GSK-3β homolog Rim11 controls meiosis entry in budding yeast
Source: EMBO J. 2024 Jun 17;43(15):3256–86. doi: 10.1038/s44318-024-00149-7 (PMC11294583; doi:10.1038/s44318-024-00149-7)
Supplement: Supplementary file 11 — Source data Fig. 3 [file 44318_2024_149_MOESM11_ESM.zip › Figure 3/3D. OAM211124_Rim11_Htb1_1_meta.xlsx]

## Sheet: Sheet1
1	0	1	211124	1	1	0	0	0	0	0	0	0
2	0	1	211124	1	2	101	0	0	0	0	0	0
3	0	1	211124	1	2	78	0	0	0	0	0	0
4	0	1	211124	1	1	0	0	0	0	0	0	0
5	0	1	211124	1	2	88	0	0	0	0	0	0
6	0	1	211124	1	2	69	0	0	0	0	0	0
7	0	1	211124	1	1	0	0	0	0	0	0	0
8	0	1	211124	1	2	61	0	0	0	0	0	0
9	0	1	211124	1	2	71	0	0	0	0	0	0
10	0	1	211124	1	1	0	0	0	0	0	0	0
11	0	1	211124	1	1	0	0	0	0	0	0	0
12	0	1	211124	1	2	65	0	0	0	0	0	0
13	0	1	211124	1	1	0	0	0	0	0	0	0
14	0	1	211124	1	1	0	0	0	0	0	0	0
15	0	1	211124	1	2	81	0	0	0	0	0	0
16	0	1	211124	1	1	0	0	0	0	0	0	0
17	0	1	211124	1	1	0	0	0	0	0	0	0
18	0	1	211124	1	1	0	0	0	0	0	0	0
19	0	1	211124	1	1	0	0	0	0	0	0	0
20	0	1	211124	1	1	0	0	0	0	0	0	0
21	0	1	211124	1	1	0	0	0	0	0	0	0
22	0	1	211124	1	2	88	0	0	0	0	0	0
23	0	1	211124	1	1	0	0	0	0	0	0	0
24	0	1	211124	1	2	88	0	0	0	0	0	0
25	0	1	211124	1	1	0	0	0	0	0	0	0
26	0	1	211124	1	1	0	0	0	0	0	0	0
27	0	1	211124	1	1	0	0	0	0	0	0	0
28	0	1	211124	1	1	0	0	0	0	0	0	0
29	0	1	211124	1	1	0	0	0	0	0	0	0
30	0	1	211124	1	1	0	0	0	0	0	0	0
31	0	144	211124	1	1	0	0	0	0	0	0	0
32	0	145	211124	1	1	0	0	0	0	0	0	0
33	0	148	211124	1	1	0	0	0	0	0	0	0
34	0	148	211124	1	1	0	0	0	0	0	0	0
35	0	148	211124	1	1	0	0	0	0	0	0	0
36	0	148	211124	1	1	0	0	0	0	0	0	0
37	0	256	211124	1	1	0	0	0	0	0	0	0
38	0	149	211124	1	1	0	0	0	0	0	0	0
39	0	149	211124	1	1	0	0	0	0	0	0	0
40	0	149	211124	1	1	0	0	0	0	0	0	0
41	0	150	211124	1	1	0	0	0	0	0	0	0
42	0	150	211124	1	1	0	0	0	0	0	0	0
43	0	256	211124	1	1	0	0	0	0	0	0	0
44	0	150	211124	1	1	0	0	0	0	0	0	0
45	0	209	211124	1	1	0	0	0	0	0	0	0
46	0	150	211124	1	1	0	0	0	0	0	0	0
47	0	151	211124	1	1	0	0	0	0	0	0	0
48	0	256	211124	1	1	0	0	0	0	0	0	0
49	0	155	211124	1	1	0	0	0	0	0	0	0
50	0	152	211124	1	1	0	0	0	0	0	0	0
51	0	152	211124	1	1	0	0	0	0	0	0	0
52	0	152	211124	1	1	0	0	0	0	0	0	0
53	0	152	211124	1	1	0	0	0	0	0	0	0
54	0	152	211124	1	1	0	0	0	0	0	0	0
55	0	153	211124	1	1	0	0	0	0	0	0	0
56	0	153	211124	1	1	0	0	0	0	0	0	0
57	0	256	211124	1	1	0	0	0	0	0	0	0
58	0	153	211124	1	1	0	0	0	0	0	0	0
59	0	197	211124	1	1	0	0	0	0	0	0	0
60	0	154	211124	1	1	0	0	0	0	0	0	0
61	0	158	211124	1	1	0	0	0	0	0	0	0
62	0	154	211124	1	1	0	0	0	0	0	0	0
63	0	155	211124	1	1	0	0	0	0	0	0	0
64	0	155	211124	1	1	0	0	0	0	0	0	0
65	0	155	211124	1	1	0	0	0	0	0	0	0
66	0	155	211124	1	1	0	0	0	0	0	0	0
67	0	256	211124	1	1	0	0	0	0	0	0	0
68	0	155	211124	1	1	0	0	0	0	0	0	0
69	0	256	211124	1	1	0	0	0	0	0	0	0
70	0	155	211124	1	1	0	0	0	0	0	0	0
71	0	155	211124	1	1	0	0	0	0	0	0	0
72	0	256	211124	1	1	0	0	0	0	0	0	0
73	0	155	211124	1	1	0	0	0	0	0	0	0
74	0	156	211124	1	1	0	0	0	0	0	0	0
75	0	256	211124	1	1	0	0	0	0	0	0	0
76	0	256	211124	1	1	0	0	0	0	0	0	0
77	0	162	211124	1	1	0	0	0	0	0	0	0
78	0	157	211124	1	1	0	0	0	0	0	0	0
79	0	160	211124	1	1	0	0	0	0	0	0	0
80	0	256	211124	1	1	0	0	0	0	0	0	0
81	0	158	211124	1	1	0	0	0	0	0	0	0
82	0	159	211124	1	1	0	0	0	0	0	0	0
83	0	159	211124	1	1	0	0	0	0	0	0	0
84	0	256	211124	1	1	0	0	0	0	0	0	0
85	0	256	211124	1	1	0	0	0	0	0	0	0
86	0	159	211124	1	1	0	0	0	0	0	0	0
87	0	256	211124	1	1	0	0	0	0	0	0	0
88	0	159	211124	1	1	0	0	0	0	0	0	0
89	0	159	211124	1	1	0	0	0	0	0	0	0
90	0	159	211124	1	1	0	0	0	0	0	0	0
91	0	159	211124	1	1	0	0	0	0	0	0	0
92	0	160	211124	1	1	0	0	0	0	0	0	0
93	0	160	211124	1	1	0	0	0	0	0	0	0
94	0	181	211124	1	1	0	0	0	0	0	0	0
95	0	256	211124	1	1	0	0	0	0	0	0	0
96	0	256	211124	1	1	0	0	0	0	0	0	0
97	0	256	211124	1	1	0	0	0	0	0	0	0
98	0	160	211124	1	1	0	0	0	0	0	0	0
99	0	160	211124	1	1	0	0	0	0	0	0	0
100	0	160	211124	1	1	0	0	0	0	0	0	0
101	0	160	211124	1	1	0	0	0	0	0	0	0
102	0	161	211124	1	1	0	0	0	0	0	0	0
103	0	256	211124	1	1	0	0	0	0	0	0	0
104	0	161	211124	1	1	0	0	0	0	0	0	0
105	0	161	211124	1	1	0	0	0	0	0	0	0
106	0	161	211124	1	1	0	0	0	0	0	0	0
107	0	161	211124	1	1	0	0	0	0	0	0	0
108	0	161	211124	1	1	0	0	0	0	0	0	0
109	0	161	211124	1	1	0	0	0	0	0	0	0
110	0	161	211124	1	1	0	0	0	0	0	0	0
111	0	161	211124	1	1	0	0	0	0	0	0	0
112	0	161	211124	1	1	0	0	0	0	0	0	0
113	0	162	211124	1	1	0	0	0	0	0	0	0
114	0	174	211124	1	1	0	0	0	0	0	0	0
115	0	256	211124	1	1	0	0	0	0	0	0	0
116	0	170	211124	1	1	0	0	0	0	0	0	0
117	0	256	211124	1	1	0	0	0	0	0	0	0
118	0	256	211124	1	1	0	0	0	0	0	0	0
119	0	162	211124	1	1	0	0	0	0	0	0	0
120	0	162	211124	1	1	0	0	0	0	0	0	0
121	0	256	211124	1	1	0	0	0	0	0	0	0
122	0	256	211124	1	1	0	0	0	0	0	0	0
123	0	256	211124	1	1	0	0	0	0	0	0	0
124	0	163	211124	1	1	0	0	0	0	0	0	0
125	0	163	211124	1	1	0	0	0	0	0	0	0
126	0	256	211124	1	1	0	0	0	0	0	0	0
127	0	163	211124	1	1	0	0	0	0	0	0	0
128	0	256	211124	1	1	0	0	0	0	0	0	0
129	0	163	211124	1	1	0	0	0	0	0	0	0
130	0	169	211124	1	1	0	0	0	0	0	0	0
131	0	163	211124	1	1	0	0	0	0	0	0	0
132	0	164	211124	1	1	0	0	0	0	0	0	0
133	0	164	211124	1	1	0	0	0	0	0	0	0
134	0	164	211124	1	1	0	0	0	0	0	0	0
135	0	164	211124	1	1	0	0	0	0	0	0	0
136	0	164	211124	1	1	0	0	0	0	0	0	0
137	0	166	211124	1	1	0	0	0	0	0	0	0
138	0	164	211124	1	1	0	0	0	0	0	0	0
139	0	256	211124	1	1	0	0	0	0	0	0	0
140	0	164	211124	1	1	0	0	0	0	0	0	0
141	0	165	211124	1	1	0	0	0	0	0	0	0
142	0	217	211124	1	1	0	0	0	0	0	0	0
143	0	165	211124	1	1	0	0	0	0	0	0	0
144	0	165	211124	1	1	0	0	0	0	0	0	0
145	0	165	211124	1	1	0	0	0	0	0	0	0
146	0	165	211124	1	1	0	0	0	0	0	0	0
147	0	256	211124	1	1	0	0	0	0	0	0	0
148	0	256	211124	1	1	0	0	0	0	0	0	0
149	0	166	211124	1	1	0	0	0	0	0	0	0
150	0	166	211124	1	1	0	0	0	0	0	0	0
151	0	166	211124	1	1	0	0	0	0	0	0	0
152	0	255	211124	1	1	0	0	0	0	0	0	0
153	0	256	211124	1	1	0	0	0	0	0	0	0
154	0	256	211124	1	1	0	0	0	0	0	0	0
155	0	166	211124	1	1	0	0	0	0	0	0	0
156	0	166	211124	1	1	0	0	0	0	0	0	0
157	0	166	211124	1	1	0	0	0	0	0	0	0
158	0	256	211124	1	1	0	0	0	0	0	0	0
159	0	166	211124	1	1	0	0	0	0	0	0	0
160	0	256	211124	1	1	0	0	0	0	0	0	0
161	0	166	211124	1	1	0	0	0	0	0	0	0
162	0	166	211124	1	1	0	0	0	0	0	0	0
163	0	167	211124	1	1	0	0	0	0	0	0	0
164	0	167	211124	1	1	0	0	0	0	0	0	0
165	0	167	211124	1	1	0	0	0	0	0	0	0
166	0	167	211124	1	1	0	0	0	0	0	0	0
167	0	256	211124	1	1	0	0	0	0	0	0	0
168	0	167	211124	1	1	0	0	0	0	0	0	0
169	0	167	211124	1	1	0	0	0	0	0	0	0
170	0	256	211124	1	1	0	0	0	0	0	0	0
171	0	256	211124	1	1	0	0	0	0	0	0	0
172	0	167	211124	1	1	0	0	0	0	0	0	0
173	0	167	211124	1	1	0	0	0	0	0	0	0
174	0	167	211124	1	1	0	0	0	0	0	0	0
175	0	167	211124	1	1	0	0	0	0	0	0	0
176	0	168	211124	1	1	0	0	0	0	0	0	0
177	0	168	211124	1	1	0	0	0	0	0	0	0
178	0	168	211124	1	1	0	0	0	0	0	0	0
179	0	168	211124	1	1	0	0	0	0	0	0	0
180	0	168	211124	1	1	0	0	0	0	0	0	0
181	0	224	211124	1	1	0	0	0	0	0	0	0
182	0	168	211124	1	1	0	0	0	0	0	0	0
183	0	168	211124	1	1	0	0	0	0	0	0	0
184	0	168	211124	1	1	0	0	0	0	0	0	0
185	0	168	211124	1	1	0	0	0	0	0	0	0
186	0	168	211124	1	1	0	0	0	0	0	0	0
187	0	168	211124	1	1	0	0	0	0	0	0	0
188	0	256	211124	1	1	0	0	0	0	0	0	0
189	0	169	211124	1	1	0	0	0	0	0	0	0
190	0	169	211124	1	1	0	0	0	0	0	0	0
191	0	256	211124	1	1	0	0	0	0	0	0	0
192	0	169	211124	1	1	0	0	0	0	0	0	0
193	0	169	211124	1	1	0	0	0	0	0	0	0
194	0	169	211124	1	1	0	0	0	0	0	0	0
195	0	169	211124	1	1	0	0	0	0	0	0	0
196	0	256	211124	1	1	0	0	0	0	0	0	0
197	0	170	211124	1	1	0	0	0	0	0	0	0
198	0	256	211124	1	1	0	0	0	0	0	0	0
199	0	256	211124	1	1	0	0	0	0	0	0	0
200	0	170	211124	1	1	0	0	0	0	0	0	0
201	0	170	211124	1	1	0	0	0	0	0	0	0
202	0	170	211124	1	1	0	0	0	0	0	0	0
203	0	170	211124	1	1	0	0	0	0	0	0	0
204	0	170	211124	1	1	0	0	0	0	0	0	0
205	0	170	211124	1	1	0	0	0	0	0	0	0
206	0	170	211124	1	1	0	0	0	0	0	0	0
207	0	170	211124	1	1	0	0	0	0	0	0	0
208	0	171	211124	1	1	0	0	0	0	0	0	0
209	0	171	211124	1	1	0	0	0	0	0	0	0
210	0	256	211124	1	1	0	0	0	0	0	0	0
211	0	171	211124	1	1	0	0	0	0	0	0	0
212	0	256	211124	1	1	0	0	0	0	0	0	0
213	0	171	211124	1	1	0	0	0	0	0	0	0
214	0	256	211124	1	1	0	0	0	0	0	0	0
215	0	256	211124	1	1	0	0	0	0	0	0	0
216	0	171	211124	1	1	0	0	0	0	0	0	0
217	0	171	211124	1	1	0	0	0	0	0	0	0
218	0	171	211124	1	1	0	0	0	0	0	0	0
219	0	171	211124	1	1	0	0	0	0	0	0	0
220	0	172	211124	1	1	0	0	0	0	0	0	0
221	0	172	211124	1	1	0	0	0	0	0	0	0
222	0	256	211124	1	1	0	0	0	0	0	0	0
223	0	172	211124	1	1	0	0	0	0	0	0	0
224	0	172	211124	1	1	0	0	0	0	0	0	0
225	0	172	211124	1	1	0	0	0	0	0	0	0
226	0	256	211124	1	1	0	0	0	0	0	0	0
227	0	172	211124	1	1	0	0	0	0	0	0	0
228	0	172	211124	1	1	0	0	0	0	0	0	0
229	0	172	211124	1	1	0	0	0	0	0	0	0
230	0	172	211124	1	1	0	0	0	0	0	0	0
231	0	256	211124	1	1	0	0	0	0	0	0	0
232	0	173	211124	1	1	0	0	0	0	0	0	0
233	0	256	211124	1	1	0	0	0	0	0	0	0
234	0	256	211124	1	1	0	0	0	0	0	0	0
235	0	173	211124	1	1	0	0	0	0	0	0	0
236	0	256	211124	1	1	0	0	0	0	0	0	0
237	0	256	211124	1	1	0	0	0	0	0	0	0
238	0	179	211124	1	1	0	0	0	0	0	0	0
239	0	176	211124	1	1	0	0	0	0	0	0	0
240	0	173	211124	1	1	0	0	0	0	0	0	0
241	0	256	211124	1	1	0	0	0	0	0	0	0
242	0	173	211124	1	1	0	0	0	0	0	0	0
243	0	173	211124	1	1	0	0	0	0	0	0	0
244	0	173	211124	1	1	0	0	0	0	0	0	0
245	0	173	211124	1	1	0	0	0	0	0	0	0
246	0	174	211124	1	1	0	0	0	0	0	0	0
247	0	256	211124	1	1	0	0	0	0	0	0	0
248	0	174	211124	1	1	0	0	0	0	0	0	0
249	0	174	211124	1	1	0	0	0	0	0	0	0
250	0	252	211124	1	1	0	0	0	0	0	0	0
251	0	174	211124	1	1	0	0	0	0	0	0	0
252	0	174	211124	1	1	0	0	0	0	0	0	0
253	0	256	211124	1	1	0	0	0	0	0	0	0
254	0	174	211124	1	1	0	0	0	0	0	0	0
255	0	174	211124	1	1	0	0	0	0	0	0	0
256	0	174	211124	1	1	0	0	0	0	0	0	0
257	0	175	211124	1	1	0	0	0	0	0	0	0
258	0	175	211124	1	1	0	0	0	0	0	0	0
259	0	175	211124	1	1	0	0	0	0	0	0	0
260	0	177	211124	1	1	0	0	0	0	0	0	0
261	0	175	211124	1	1	0	0	0	0	0	0	0
262	0	175	211124	1	1	0	0	0	0	0	0	0
263	0	254	211124	1	1	0	0	0	0	0	0	0
264	0	175	211124	1	1	0	0	0	0	0	0	0
265	0	175	211124	1	1	0	0	0	0	0	0	0
266	0	256	211124	1	1	0	0	0	0	0	0	0
267	0	175	211124	1	1	0	0	0	0	0	0	0
268	0	256	211124	1	1	0	0	0	0	0	0	0
269	0	175	211124	1	1	0	0	0	0	0	0	0
270	0	175	211124	1	1	0	0	0	0	0	0	0
271	0	175	211124	1	1	0	0	0	0	0	0	0
272	0	175	211124	1	1	0	0	0	0	0	0	0
273	0	175	211124	1	1	0	0	0	0	0	0	0
274	0	256	211124	1	1	0	0	0	0	0	0	0
275	0	176	211124	1	1	0	0	0	0	0	0	0
276	0	256	211124	1	1	0	0	0	0	0	0	0
277	0	256	211124	1	1	0	0	0	0	0	0	0
278	0	178	211124	1	1	0	0	0	0	0	0	0
279	0	176	211124	1	1	0	0	0	0	0	0	0
280	0	176	211124	1	1	0	0	0	0	0	0	0
281	0	176	211124	1	1	0	0	0	0	0	0	0
282	0	256	211124	1	1	0	0	0	0	0	0	0
283	0	256	211124	1	1	0	0	0	0	0	0	0
284	0	176	211124	1	1	0	0	0	0	0	0	0
285	0	176	211124	1	1	0	0	0	0	0	0	0
286	0	176	211124	1	1	0	0	0	0	0	0	0
287	0	176	211124	1	1	0	0	0	0	0	0	0
288	0	176	211124	1	1	0	0	0	0	0	0	0
289	0	177	211124	1	1	0	0	0	0	0	0	0
290	0	179	211124	1	1	0	0	0	0	0	0	0
291	0	256	211124	1	1	0	0	0	0	0	0	0
292	0	177	211124	1	1	0	0	0	0	0	0	0
293	0	184	211124	1	1	0	0	0	0	0	0	0
294	0	256	211124	1	1	0	0	0	0	0	0	0
295	0	177	211124	1	1	0	0	0	0	0	0	0
296	0	189	211124	1	1	0	0	0	0	0	0	0
297	0	177	211124	1	1	0	0	0	0	0	0	0
298	0	256	211124	1	1	0	0	0	0	0	0	0
299	0	177	211124	1	1	0	0	0	0	0	0	0
300	0	256	211124	1	1	0	0	0	0	0	0	0
301	0	177	211124	1	1	0	0	0	0	0	0	0
302	0	177	211124	1	1	0	0	0	0	0	0	0
303	0	177	211124	1	1	0	0	0	0	0	0	0
304	0	177	211124	1	1	0	0	0	0	0	0	0
305	0	256	211124	1	1	0	0	0	0	0	0	0
306	0	177	211124	1	1	0	0	0	0	0	0	0
307	0	177	211124	1	1	0	0	0	0	0	0	0
308	0	177	211124	1	1	0	0	0	0	0	0	0
309	0	177	211124	1	1	0	0	0	0	0	0	0
310	0	177	211124	1	1	0	0	0	0	0	0	0
311	0	177	211124	1	1	0	0	0	0	0	0	0
312	0	177	211124	1	1	0	0	0	0	0	0	0
313	0	178	211124	1	1	0	0	0	0	0	0	0
314	0	178	211124	1	1	0	0	0	0	0	0	0
315	0	256	211124	1	1	0	0	0	0	0	0	0
316	0	178	211124	1	1	0	0	0	0	0	0	0
317	0	180	211124	1	1	0	0	0	0	0	0	0
318	0	256	211124	1	1	0	0	0	0	0	0	0
319	0	178	211124	1	1	0	0	0	0	0	0	0
320	0	256	211124	1	1	0	0	0	0	0	0	0
321	0	256	211124	1	1	0	0	0	0	0	0	0
322	0	256	211124	1	1	0	0	0	0	0	0	0
323	0	256	211124	1	1	0	0	0	0	0	0	0
324	0	256	211124	1	1	0	0	0	0	0	0	0
325	0	178	211124	1	1	0	0	0	0	0	0	0
326	0	178	211124	1	1	0	0	0	0	0	0	0
327	0	256	211124	1	1	0	0	0	0	0	0	0
328	0	178	211124	1	1	0	0	0	0	0	0	0
329	0	178	211124	1	1	0	0	0	0	0	0	0
330	0	178	211124	1	1	0	0	0	0	0	0	0
331	0	256	211124	1	1	0	0	0	0	0	0	0
332	0	178	211124	1	1	0	0	0	0	0	0	0
333	0	178	211124	1	1	0	0	0	0	0	0	0
334	0	256	211124	1	1	0	0	0	0	0	0	0
335	0	256	211124	1	1	0	0	0	0	0	0	0
336	0	256	211124	1	1	0	0	0	0	0	0	0
337	0	178	211124	1	1	0	0	0	0	0	0	0
338	0	178	211124	1	1	0	0	0	0	0	0	0
339	0	179	211124	1	1	0	0	0	0	0	0	0
340	0	179	211124	1	1	0	0	0	0	0	0	0
341	0	256	211124	1	1	0	0	0	0	0	0	0
342	0	179	211124	1	1	0	0	0	0	0	0	0
343	0	179	211124	1	1	0	0	0	0	0	0	0
344	0	256	211124	1	1	0	0	0	0	0	0	0
345	0	179	211124	1	1	0	0	0	0	0	0	0
346	0	256	211124	1	1	0	0	0	0	0	0	0
347	0	256	211124	1	1	0	0	0	0	0	0	0
348	0	179	211124	1	1	0	0	0	0	0	0	0
349	0	179	211124	1	1	0	0	0	0	0	0	0
350	0	181	211124	1	1	0	0	0	0	0	0	0
351	0	179	211124	1	1	0	0	0	0	0	0	0
352	0	179	211124	1	1	0	0	0	0	0	0	0
353	0	256	211124	1	1	0	0	0	0	0	0	0
354	0	179	211124	1	1	0	0	0	0	0	0	0
355	0	256	211124	1	1	0	0	0	0	0	0	0
356	0	184	211124	1	1	0	0	0	0	0	0	0
357	0	256	211124	1	1	0	0	0	0	0	0	0
358	0	179	211124	1	1	0	0	0	0	0	0	0
359	0	179	211124	1	1	0	0	0	0	0	0	0
360	0	256	211124	1	1	0	0	0	0	0	0	0
361	0	256	211124	1	1	0	0	0	0	0	0	0
362	0	179	211124	1	1	0	0	0	0	0	0	0
363	0	179	211124	1	1	0	0	0	0	0	0	0
364	0	179	211124	1	1	0	0	0	0	0	0	0
365	0	179	211124	1	1	0	0	0	0	0	0	0
366	0	179	211124	1	1	0	0	0	0	0	0	0
367	0	193	211124	1	1	0	0	0	0	0	0	0
368	0	256	211124	1	1	0	0	0	0	0	0	0
369	0	180	211124	1	1	0	0	0	0	0	0	0
370	0	180	211124	1	1	0	0	0	0	0	0	0
371	0	256	211124	1	1	0	0	0	0	0	0	0
372	0	256	211124	1	1	0	0	0	0	0	0	0
373	0	180	211124	1	1	0	0	0	0	0	0	0
374	0	180	211124	1	1	0	0	0	0	0	0	0
375	0	180	211124	1	1	0	0	0	0	0	0	0
376	0	188	211124	1	1	0	0	0	0	0	0	0
377	0	256	211124	1	1	0	0	0	0	0	0	0
378	0	256	211124	1	1	0	0	0	0	0	0	0
379	0	256	211124	1	1	0	0	0	0	0	0	0
380	0	256	211124	1	1	0	0	0	0	0	0	0
381	0	180	211124	1	1	0	0	0	0	0	0	0
382	0	180	211124	1	1	0	0	0	0	0	0	0
383	0	180	211124	1	1	0	0	0	0	0	0	0
384	0	180	211124	1	1	0	0	0	0	0	0	0
385	0	256	211124	1	1	0	0	0	0	0	0	0
386	0	256	211124	1	1	0	0	0	0	0	0	0
387	0	181	211124	1	1	0	0	0	0	0	0	0
388	0	181	211124	1	1	0	0	0	0	0	0	0
389	0	181	211124	1	1	0	0	0	0	0	0	0
390	0	181	211124	1	1	0	0	0	0	0	0	0
391	0	181	211124	1	1	0	0	0	0	0	0	0
392	0	256	211124	1	1	0	0	0	0	0	0	0
393	0	181	211124	1	1	0	0	0	0	0	0	0
394	0	181	211124	1	1	0	0	0	0	0	0	0
395	0	181	211124	1	1	0	0	0	0	0	0	0
396	0	183	211124	1	1	0	0	0	0	0	0	0
397	0	181	211124	1	1	0	0	0	0	0	0	0
398	0	181	211124	1	1	0	0	0	0	0	0	0
399	0	256	211124	1	1	0	0	0	0	0	0	0
400	0	213	211124	1	1	0	0	0	0	0	0	0
401	0	256	211124	1	1	0	0	0	0	0	0	0
402	0	181	211124	1	1	0	0	0	0	0	0	0
403	0	256	211124	1	1	0	0	0	0	0	0	0
404	0	256	211124	1	1	0	0	0	0	0	0	0
405	0	256	211124	1	1	0	0	0	0	0	0	0
406	0	181	211124	1	1	0	0	0	0	0	0	0
407	0	256	211124	1	1	0	0	0	0	0	0	0
408	0	181	211124	1	1	0	0	0	0	0	0	0
409	0	256	211124	1	1	0	0	0	0	0	0	0
410	0	256	211124	1	1	0	0	0	0	0	0	0
411	0	181	211124	1	1	0	0	0	0	0	0	0
412	0	256	211124	1	1	0	0	0	0	0	0	0
413	0	181	211124	1	1	0	0	0	0	0	0	0
414	0	181	211124	1	1	0	0	0	0	0	0	0
415	0	256	211124	1	1	0	0	0	0	0	0	0
416	0	182	211124	1	1	0	0	0	0	0	0	0
417	0	182	211124	1	1	0	0	0	0	0	0	0
418	0	182	211124	1	1	0	0	0	0	0	0	0
419	0	182	211124	1	1	0	0	0	0	0	0	0
420	0	256	211124	1	1	0	0	0	0	0	0	0
421	0	182	211124	1	1	0	0	0	0	0	0	0
422	0	182	211124	1	1	0	0	0	0	0	0	0
423	0	182	211124	1	1	0	0	0	0	0	0	0
424	0	256	211124	1	1	0	0	0	0	0	0	0
425	0	256	211124	1	1	0	0	0	0	0	0	0
426	0	182	211124	1	1	0	0	0	0	0	0	0
427	0	182	211124	1	1	0	0	0	0	0	0	0
428	0	182	211124	1	1	0	0	0	0	0	0	0
429	0	256	211124	1	1	0	0	0	0	0	0	0
430	0	256	211124	1	1	0	0	0	0	0	0	0
431	0	256	211124	1	1	0	0	0	0	0	0	0
432	0	256	211124	1	1	0	0	0	0	0	0	0
433	0	256	211124	1	1	0	0	0	0	0	0	0
434	0	256	211124	1	1	0	0	0	0	0	0	0
435	0	182	211124	1	1	0	0	0	0	0	0	0
436	0	182	211124	1	1	0	0	0	0	0	0	0
437	0	256	211124	1	1	0	0	0	0	0	0	0
438	0	182	211124	1	1	0	0	0	0	0	0	0
439	0	182	211124	1	1	0	0	0	0	0	0	0
440	0	256	211124	1	1	0	0	0	0	0	0	0
441	0	183	211124	1	1	0	0	0	0	0	0	0
442	0	183	211124	1	1	0	0	0	0	0	0	0
443	0	183	211124	1	1	0	0	0	0	0	0	0
444	0	183	211124	1	1	0	0	0	0	0	0	0
445	0	185	211124	1	1	0	0	0	0	0	0	0
446	0	256	211124	1	1	0	0	0	0	0	0	0
447	0	256	211124	1	1	0	0	0	0	0	0	0
448	0	186	211124	1	1	0	0	0	0	0	0	0
449	0	256	211124	1	1	0	0	0	0	0	0	0
450	0	256	211124	1	1	0	0	0	0	0	0	0
451	0	256	211124	1	1	0	0	0	0	0	0	0
452	0	256	211124	1	1	0	0	0	0	0	0	0
453	0	183	211124	1	1	0	0	0	0	0	0	0
454	0	183	211124	1	1	0	0	0	0	0	0	0
455	0	183	211124	1	1	0	0	0	0	0	0	0
456	0	256	211124	1	1	0	0	0	0	0	0	0
457	0	184	211124	1	1	0	0	0	0	0	0	0
458	0	184	211124	1	1	0	0	0	0	0	0	0
459	0	184	211124	1	1	0	0	0	0	0	0	0
460	0	256	211124	1	1	0	0	0	0	0	0	0
461	0	184	211124	1	1	0	0	0	0	0	0	0
462	0	184	211124	1	1	0	0	0	0	0	0	0
463	0	256	211124	1	1	0	0	0	0	0	0	0
464	0	184	211124	1	1	0	0	0	0	0	0	0
465	0	256	211124	1	1	0	0	0	0	0	0	0
466	0	256	211124	1	1	0	0	0	0	0	0	0
467	0	256	211124	1	1	0	0	0	0	0	0	0
468	0	256	211124	1	1	0	0	0	0	0	0	0
469	0	184	211124	1	1	0	0	0	0	0	0	0
470	0	184	211124	1	1	0	0	0	0	0	0	0
471	0	184	211124	1	1	0	0	0	0	0	0	0
472	0	184	211124	1	1	0	0	0	0	0	0	0
473	0	256	211124	1	1	0	0	0	0	0	0	0
474	0	185	211124	1	1	0	0	0	0	0	0	0
475	0	256	211124	1	1	0	0	0	0	0	0	0
476	0	256	211124	1	1	0	0	0	0	0	0	0
477	0	256	211124	1	1	0	0	0	0	0	0	0
478	0	256	211124	1	1	0	0	0	0	0	0	0
479	0	256	211124	1	1	0	0	0	0	0	0	0
480	0	185	211124	1	1	0	0	0	0	0	0	0
481	0	185	211124	1	1	0	0	0	0	0	0	0
482	0	256	211124	1	1	0	0	0	0	0	0	0
483	0	185	211124	1	1	0	0	0	0	0	0	0
484	0	256	211124	1	1	0	0	0	0	0	0	0
485	0	256	211124	1	1	0	0	0	0	0	0	0
486	0	256	211124	1	1	0	0	0	0	0	0	0
487	0	256	211124	1	1	0	0	0	0	0	0	0
488	0	186	211124	1	1	0	0	0	0	0	0	0
489	0	186	211124	1	1	0	0	0	0	0	0	0
490	0	186	211124	1	1	0	0	0	0	0	0	0
491	0	256	211124	1	1	0	0	0	0	0	0	0
492	0	228	211124	1	1	0	0	0	0	0	0	0
493	0	186	211124	1	1	0	0	0	0	0	0	0
494	0	256	211124	1	1	0	0	0	0	0	0	0
495	0	186	211124	1	1	0	0	0	0	0	0	0
496	0	186	211124	1	1	0	0	0	0	0	0	0
497	0	186	211124	1	1	0	0	0	0	0	0	0
498	0	187	211124	1	1	0	0	0	0	0	0	0
499	0	187	211124	1	1	0	0	0	0	0	0	0
500	0	256	211124	1	1	0	0	0	0	0	0	0
501	0	256	211124	1	1	0	0	0	0	0	0	0
502	0	187	211124	1	1	0	0	0	0	0	0	0
503	0	187	211124	1	1	0	0	0	0	0	0	0
504	0	256	211124	1	1	0	0	0	0	0	0	0
505	0	187	211124	1	1	0	0	0	0	0	0	0
506	0	187	211124	1	1	0	0	0	0	0	0	0
507	0	187	211124	1	1	0	0	0	0	0	0	0
508	0	187	211124	1	1	0	0	0	0	0	0	0
509	0	187	211124	1	1	0	0	0	0	0	0	0
510	0	187	211124	1	1	0	0	0	0	0	0	0
511	0	256	211124	1	1	0	0	0	0	0	0	0
512	0	187	211124	1	1	0	0	0	0	0	0	0
513	0	256	211124	1	1	0	0	0	0	0	0	0
514	0	187	211124	1	1	0	0	0	0	0	0	0
515	0	187	211124	1	1	0	0	0	0	0	0	0
516	0	256	211124	1	1	0	0	0	0	0	0	0
517	0	187	211124	1	1	0	0	0	0	0	0	0
518	0	256	211124	1	1	0	0	0	0	0	0	0
519	0	187	211124	1	1	0	0	0	0	0	0	0
520	0	256	211124	1	1	0	0	0	0	0	0	0
521	0	187	211124	1	1	0	0	0	0	0	0	0
522	0	187	211124	1	1	0	0	0	0	0	0	0
523	0	187	211124	1	1	0	0	0	0	0	0	0
524	0	187	211124	1	1	0	0	0	0	0	0	0
525	0	256	211124	1	1	0	0	0	0	0	0	0
526	0	256	211124	1	1	0	0	0	0	0	0	0
527	0	256	211124	1	1	0	0	0	0	0	0	0
528	0	256	211124	1	1	0	0	0	0	0	0	0
529	0	256	211124	1	1	0	0	0	0	0	0	0
530	0	256	211124	1	1	0	0	0	0	0	0	0
531	0	256	211124	1	1	0	0	0	0	0	0	0
532	0	256	211124	1	1	0	0	0	0	0	0	0
533	0	256	211124	1	1	0	0	0	0	0	0	0
534	0	256	211124	1	1	0	0	0	0	0	0	0
535	0	256	211124	1	1	0	0	0	0	0	0	0
536	0	195	211124	1	1	0	0	0	0	0	0	0
537	0	256	211124	1	1	0	0	0	0	0	0	0
538	0	256	211124	1	1	0	0	0	0	0	0	0
539	0	256	211124	1	1	0	0	0	0	0	0	0
540	0	188	211124	1	1	0	0	0	0	0	0	0
541	0	256	211124	1	1	0	0	0	0	0	0	0
542	0	256	211124	1	1	0	0	0	0	0	0	0
543	0	256	211124	1	1	0	0	0	0	0	0	0
544	0	188	211124	1	1	0	0	0	0	0	0	0
545	0	188	211124	1	1	0	0	0	0	0	0	0
546	0	256	211124	1	1	0	0	0	0	0	0	0
547	0	256	211124	1	1	0	0	0	0	0	0	0
548	0	256	211124	1	1	0	0	0	0	0	0	0
549	0	256	211124	1	1	0	0	0	0	0	0	0
550	0	256	211124	1	1	0	0	0	0	0	0	0
551	0	253	211124	1	1	0	0	0	0	0	0	0
552	0	256	211124	1	1	0	0	0	0	0	0	0
553	0	256	211124	1	1	0	0	0	0	0	0	0
554	0	256	211124	1	1	0	0	0	0	0	0	0
555	0	256	211124	1	1	0	0	0	0	0	0	0
556	0	256	211124	1	1	0	0	0	0	0	0	0
557	0	256	211124	1	1	0	0	0	0	0	0	0
558	0	256	211124	1	1	0	0	0	0	0	0	0
559	0	191	211124	1	1	0	0	0	0	0	0	0
560	0	256	211124	1	1	0	0	0	0	0	0	0
561	0	256	211124	1	1	0	0	0	0	0	0	0
562	0	256	211124	1	1	0	0	0	0	0	0	0
563	0	256	211124	1	1	0	0	0	0	0	0	0
564	0	256	211124	1	1	0	0	0	0	0	0	0
565	0	256	211124	1	1	0	0	0	0	0	0	0
566	0	256	211124	1	1	0	0	0	0	0	0	0
567	0	256	211124	1	1	0	0	0	0	0	0	0
568	0	256	211124	1	1	0	0	0	0	0	0	0
569	0	256	211124	1	1	0	0	0	0	0	0	0
570	0	256	211124	1	1	0	0	0	0	0	0	0
571	0	212	211124	1	1	0	0	0	0	0	0	0
572	0	192	211124	1	1	0	0	0	0	0	0	0
573	0	256	211124	1	1	0	0	0	0	0	0	0
574	0	256	211124	1	1	0	0	0	0	0	0	0
575	0	256	211124	1	1	0	0	0	0	0	0	0
576	0	256	211124	1	1	0	0	0	0	0	0	0
577	0	256	211124	1	1	0	0	0	0	0	0	0
578	0	256	211124	1	1	0	0	0	0	0	0	0
579	0	256	211124	1	1	0	0	0	0	0	0	0
580	0	256	211124	1	1	0	0	0	0	0	0	0
581	0	256	211124	1	1	0	0	0	0	0	0	0
582	0	256	211124	1	1	0	0	0	0	0	0	0
583	0	256	211124	1	1	0	0	0	0	0	0	0
584	0	256	211124	1	1	0	0	0	0	0	0	0
585	0	256	211124	1	1	0	0	0	0	0	0	0
586	0	256	211124	1	1	0	0	0	0	0	0	0
587	0	256	211124	1	1	0	0	0	0	0	0	0
588	0	256	211124	1	1	0	0	0	0	0	0	0
589	0	256	211124	1	1	0	0	0	0	0	0	0
590	0	256	211124	1	1	0	0	0	0	0	0	0
591	0	256	211124	1	1	0	0	0	0	0	0	0
592	0	256	211124	1	1	0	0	0	0	0	0	0
593	0	256	211124	1	1	0	0	0	0	0	0	0
594	0	256	211124	1	1	0	0	0	0	0	0	0
595	0	256	211124	1	1	0	0	0	0	0	0	0
596	0	256	211124	1	1	0	0	0	0	0	0	0
597	0	256	211124	1	1	0	0	0	0	0	0	0
598	0	256	211124	1	1	0	0	0	0	0	0	0
599	0	256	211124	1	1	0	0	0	0	0	0	0
600	0	256	211124	1	1	0	0	0	0	0	0	0
601	0	256	211124	1	1	0	0	0	0	0	0	0
602	0	256	211124	1	1	0	0	0	0	0	0	0
603	0	256	211124	1	1	0	0	0	0	0	0	0
604	0	256	211124	1	1	0	0	0	0	0	0	0
605	0	256	211124	1	1	0	0	0	0	0	0	0
606	0	256	211124	1	1	0	0	0	0	0	0	0
607	0	256	211124	1	1	0	0	0	0	0	0	0
608	0	256	211124	1	1	0	0	0	0	0	0	0
609	0	256	211124	1	1	0	0	0	0	0	0	0
610	0	256	211124	1	1	0	0	0	0	0	0	0
611	0	256	211124	1	1	0	0	0	0	0	0	0
612	0	256	211124	1	1	0	0	0	0	0	0	0
613	0	256	211124	1	1	0	0	0	0	0	0	0
614	0	256	211124	1	1	0	0	0	0	0	0	0
615	0	256	211124	1	1	0	0	0	0	0	0	0
616	0	256	211124	1	1	0	0	0	0	0	0	0
617	0	256	211124	1	1	0	0	0	0	0	0	0
618	0	256	211124	1	1	0	0	0	0	0	0	0
619	0	256	211124	1	1	0	0	0	0	0	0	0
620	0	256	211124	1	1	0	0	0	0	0	0	0
621	0	256	211124	1	1	0	0	0	0	0	0	0
622	0	256	211124	1	1	0	0	0	0	0	0	0
623	0	256	211124	1	1	0	0	0	0	0	0	0
624	0	256	211124	1	1	0	0	0	0	0	0	0
625	0	256	211124	1	1	0	0	0	0	0	0	0
626	0	256	211124	1	1	0	0	0	0	0	0	0
627	0	256	211124	1	1	0	0	0	0	0	0	0
628	0	256	211124	1	1	0	0	0	0	0	0	0
629	0	252	211124	1	1	0	0	0	0	0	0	0
630	0	256	211124	1	1	0	0	0	0	0	0	0
631	0	256	211124	1	1	0	0	0	0	0	0	0
632	0	256	211124	1	1	0	0	0	0	0	0	0
633	0	256	211124	1	1	0	0	0	0	0	0	0
634	0	256	211124	1	1	0	0	0	0	0	0	0
635	0	256	211124	1	1	0	0	0	0	0	0	0
636	0	256	211124	1	1	0	0	0	0	0	0	0
637	0	256	211124	1	1	0	0	0	0	0	0	0
638	0	256	211124	1	1	0	0	0	0	0	0	0
639	0	256	211124	1	1	0	0	0	0	0	0	0
640	0	256	211124	1	1	0	0	0	0	0	0	0
641	0	256	211124	1	1	0	0	0	0	0	0	0
642	0	256	211124	1	1	0	0	0	0	0	0	0
643	0	256	211124	1	1	0	0	0	0	0	0	0
644	0	256	211124	1	1	0	0	0	0	0	0	0
645	0	256	211124	1	1	0	0	0	0	0	0	0
646	0	256	211124	1	1	0	0	0	0	0	0	0
647	0	256	211124	1	1	0	0	0	0	0	0	0
648	0	256	211124	1	1	0	0	0	0	0	0	0
649	0	256	211124	1	1	0	0	0	0	0	0	0
650	0	256	211124	1	1	0	0	0	0	0	0	0
651	0	256	211124	1	1	0	0	0	0	0	0	0
652	0	256	211124	1	1	0	0	0	0	0	0	0
653	0	256	211124	1	1	0	0	0	0	0	0	0
654	0	256	211124	1	1	0	0	0	0	0	0	0
655	0	256	211124	1	1	0	0	0	0	0	0	0
656	0	256	211124	1	1	0	0	0	0	0	0	0
657	0	212	211124	1	1	0	0	0	0	0	0	0
658	0	256	211124	1	1	0	0	0	0	0	0	0
659	0	256	211124	1	1	0	0	0	0	0	0	0
660	0	256	211124	1	1	0	0	0	0	0	0	0
661	0	256	211124	1	1	0	0	0	0	0	0	0
662	0	256	211124	1	1	0	0	0	0	0	0	0
663	0	256	211124	1	1	0	0	0	0	0	0	0
664	0	256	211124	1	1	0	0	0	0	0	0	0
665	0	256	211124	1	1	0	0	0	0	0	0	0
666	0	256	211124	1	1	0	0	0	0	0	0	0
667	0	256	211124	1	1	0	0	0	0	0	0	0
668	0	256	211124	1	1	0	0	0	0	0	0	0
669	0	256	211124	1	1	0	0	0	0	0	0	0
670	0	256	211124	1	1	0	0	0	0	0	0	0
671	0	256	211124	1	1	0	0	0	0	0	0	0
672	0	256	211124	1	1	0	0	0	0	0	0	0
673	0	256	211124	1	1	0	0	0	0	0	0	0
674	0	256	211124	1	1	0	0	0	0	0	0	0
675	0	256	211124	1	1	0	0	0	0	0	0	0
676	0	256	211124	1	1	0	0	0	0	0	0	0
677	0	256	211124	1	1	0	0	0	0	0	0	0
678	0	256	211124	1	1	0	0	0	0	0	0	0
679	0	256	211124	1	1	0	0	0	0	0	0	0
680	0	256	211124	1	1	0	0	0	0	0	0	0
681	0	256	211124	1	1	0	0	0	0	0	0	0
682	0	256	211124	1	1	0	0	0	0	0	0	0
683	0	256	211124	1	1	0	0	0	0	0	0	0
684	0	256	211124	1	1	0	0	0	0	0	0	0
685	0	256	211124	1	1	0	0	0	0	0	0	0
686	0	256	211124	1	1	0	0	0	0	0	0	0
687	0	256	211124	1	1	0	0	0	0	0	0	0
688	0	256	211124	1	1	0	0	0	0	0	0	0
689	0	256	211124	1	1	0	0	0	0	0	0	0
690	0	224	211124	1	1	0	0	0	0	0	0	0
691	0	256	211124	1	1	0	0	0	0	0	0	0
692	0	256	211124	1	1	0	0	0	0	0	0	0
693	0	256	211124	1	1	0	0	0	0	0	0	0
694	0	256	211124	1	1	0	0	0	0	0	0	0
695	0	256	211124	1	1	0	0	0	0	0	0	0
696	0	256	211124	1	1	0	0	0	0	0	0	0
697	0	256	211124	1	1	0	0	0	0	0	0	0
698	0	256	211124	1	1	0	0	0	0	0	0	0
699	0	256	211124	1	1	0	0	0	0	0	0	0
700	0	256	211124	1	1	0	0	0	0	0	0	0
701	0	256	211124	1	1	0	0	0	0	0	0	0
702	0	256	211124	1	1	0	0	0	0	0	0	0
703	0	256	211124	1	1	0	0	0	0	0	0	0
704	0	227	211124	1	1	0	0	0	0	0	0	0
705	0	256	211124	1	1	0	0	0	0	0	0	0
706	0	256	211124	1	1	0	0	0	0	0	0	0
707	0	256	211124	1	1	0	0	0	0	0	0	0
708	0	256	211124	1	1	0	0	0	0	0	0	0
709	0	256	211124	1	1	0	0	0	0	0	0	0
710	0	256	211124	1	1	0	0	0	0	0	0	0
711	0	256	211124	1	1	0	0	0	0	0	0	0
712	0	256	211124	1	1	0	0	0	0	0	0	0
713	0	256	211124	1	1	0	0	0	0	0	0	0
714	0	256	211124	1	1	0	0	0	0	0	0	0
715	0	256	211124	1	1	0	0	0	0	0	0	0
716	0	256	211124	1	1	0	0	0	0	0	0	0
717	0	256	211124	1	1	0	0	0	0	0	0	0
718	0	256	211124	1	1	0	0	0	0	0	0	0
719	0	256	211124	1	1	0	0	0	0	0	0	0
720	0	256	211124	1	1	0	0	0	0	0	0	0
721	0	256	211124	1	1	0	0	0	0	0	0	0
722	0	224	211124	1	1	0	0	0	0	0	0	0
723	0	256	211124	1	1	0	0	0	0	0	0	0
724	0	256	211124	1	1	0	0	0	0	0	0	0
725	0	256	211124	1	1	0	0	0	0	0	0	0
726	0	256	211124	1	1	0	0	0	0	0	0	0
727	0	256	211124	1	1	0	0	0	0	0	0	0
728	0	256	211124	1	1	0	0	0	0	0	0	0
729	0	256	211124	1	1	0	0	0	0	0	0	0
730	0	256	211124	1	1	0	0	0	0	0	0	0
731	0	236	211124	1	1	0	0	0	0	0	0	0
732	0	256	211124	1	1	0	0	0	0	0	0	0
733	0	256	211124	1	1	0	0	0	0	0	0	0
734	0	256	211124	1	1	0	0	0	0	0	0	0
735	0	256	211124	1	1	0	0	0	0	0	0	0
736	0	256	211124	1	1	0	0	0	0	0	0	0
737	0	256	211124	1	1	0	0	0	0	0	0	0
738	0	256	211124	1	1	0	0	0	0	0	0	0
739	0	256	211124	1	1	0	0	0	0	0	0	0
740	0	256	211124	1	1	0	0	0	0	0	0	0
741	0	256	211124	1	1	0	0	0	0	0	0	0
742	0	256	211124	1	1	0	0	0	0	0	0	0
743	0	216	211124	1	1	0	0	0	0	0	0	0
744	0	256	211124	1	1	0	0	0	0	0	0	0
745	0	256	211124	1	1	0	0	0	0	0	0	0
746	0	256	211124	1	1	0	0	0	0	0	0	0
747	0	256	211124	1	1	0	0	0	0	0	0	0
748	0	256	211124	1	1	0	0	0	0	0	0	0
749	0	256	211124	1	1	0	0	0	0	0	0	0
750	0	256	211124	1	1	0	0	0	0	0	0	0
751	0	256	211124	1	1	0	0	0	0	0	0	0
752	0	256	211124	1	1	0	0	0	0	0	0	0
753	0	256	211124	1	1	0	0	0	0	0	0	0
754	0	256	211124	1	1	0	0	0	0	0	0	0
755	0	256	211124	1	1	0	0	0	0	0	0	0
756	0	256	211124	1	1	0	0	0	0	0	0	0
757	0	256	211124	1	1	0	0	0	0	0	0	0
758	0	256	211124	1	1	0	0	0	0	0	0	0
759	0	256	211124	1	1	0	0	0	0	0	0	0
760	0	227	211124	1	1	0	0	0	0	0	0	0
761	0	256	211124	1	1	0	0	0	0	0	0	0
762	0	256	211124	1	1	0	0	0	0	0	0	0
763	0	256	211124	1	1	0	0	0	0	0	0	0
764	0	256	211124	1	1	0	0	0	0	0	0	0
765	0	256	211124	1	1	0	0	0	0	0	0	0
766	0	256	211124	1	1	0	0	0	0	0	0	0
767	0	256	211124	1	1	0	0	0	0	0	0	0
768	0	256	211124	1	1	0	0	0	0	0	0	0
769	0	256	211124	1	1	0	0	0	0	0	0	0
770	0	256	211124	1	1	0	0	0	0	0	0	0
771	0	256	211124	1	1	0	0	0	0	0	0	0
772	0	256	211124	1	1	0	0	0	0	0	0	0
773	0	256	211124	1	1	0	0	0	0	0	0	0
774	0	256	211124	1	1	0	0	0	0	0	0	0
775	0	256	211124	1	1	0	0	0	0	0	0	0
776	0	256	211124	1	1	0	0	0	0	0	0	0
777	0	256	211124	1	1	0	0	0	0	0	0	0
778	0	256	211124	1	1	0	0	0	0	0	0	0
779	0	222	211124	1	1	0	0	0	0	0	0	0
780	0	256	211124	1	1	0	0	0	0	0	0	0
781	0	256	211124	1	1	0	0	0	0	0	0	0
782	0	256	211124	1	1	0	0	0	0	0	0	0
783	0	256	211124	1	1	0	0	0	0	0	0	0
784	0	256	211124	1	1	0	0	0	0	0	0	0
785	0	256	211124	1	1	0	0	0	0	0	0	0
786	0	256	211124	1	1	0	0	0	0	0	0	0
787	0	256	211124	1	1	0	0	0	0	0	0	0
788	0	256	211124	1	1	0	0	0	0	0	0	0
789	0	256	211124	1	1	0	0	0	0	0	0	0
790	0	256	211124	1	1	0	0	0	0	0	0	0
791	0	256	211124	1	1	0	0	0	0	0	0	0
792	0	256	211124	1	1	0	0	0	0	0	0	0
793	0	256	211124	1	1	0	0	0	0	0	0	0
794	0	256	211124	1	1	0	0	0	0	0	0	0
795	0	256	211124	1	1	0	0	0	0	0	0	0
796	0	256	211124	1	1	0	0	0	0	0	0	0
797	0	256	211124	1	1	0	0	0	0	0	0	0
798	0	256	211124	1	1	0	0	0	0	0	0	0
799	0	251	211124	1	1	0	0	0	0	0	0	0
800	0	256	211124	1	1	0	0	0	0	0	0	0
801	0	256	211124	1	1	0	0	0	0	0	0	0
802	0	256	211124	1	1	0	0	0	0	0	0	0
803	0	256	211124	1	1	0	0	0	0	0	0	0
804	0	256	211124	1	1	0	0	0	0	0	0	0
805	0	256	211124	1	1	0	0	0	0	0	0	0
806	0	256	211124	1	1	0	0	0	0	0	0	0
807	0	256	211124	1	1	0	0	0	0	0	0	0
808	0	256	211124	1	1	0	0	0	0	0	0	0
809	0	256	211124	1	1	0	0	0	0	0	0	0
810	0	256	211124	1	1	0	0	0	0	0	0	0
811	0	256	211124	1	1	0	0	0	0	0	0	0
812	0	256	211124	1	1	0	0	0	0	0	0	0
813	0	256	211124	1	1	0	0	0	0	0	0	0
814	0	256	211124	1	1	0	0	0	0	0	0	0
815	0	256	211124	1	1	0	0	0	0	0	0	0
816	0	256	211124	1	1	0	0	0	0	0	0	0
817	0	256	211124	1	1	0	0	0	0	0	0	0
818	0	256	211124	1	1	0	0	0	0	0	0	0
819	0	253	211124	1	1	0	0	0	0	0	0	0
820	0	256	211124	1	1	0	0	0	0	0	0	0
821	0	256	211124	1	1	0	0	0	0	0	0	0
822	0	256	211124	1	1	0	0	0	0	0	0	0
823	0	256	211124	1	1	0	0	0	0	0	0	0
824	0	256	211124	1	1	0	0	0	0	0	0	0
825	0	256	211124	1	1	0	0	0	0	0	0	0
826	0	256	211124	1	1	0	0	0	0	0	0	0
827	0	256	211124	1	1	0	0	0	0	0	0	0
828	0	256	211124	1	1	0	0	0	0	0	0	0
829	0	231	211124	1	1	0	0	0	0	0	0	0
830	0	256	211124	1	1	0	0	0	0	0	0	0
831	0	256	211124	1	1	0	0	0	0	0	0	0
832	0	256	211124	1	1	0	0	0	0	0	0	0
833	0	256	211124	1	1	0	0	0	0	0	0	0
834	0	256	211124	1	1	0	0	0	0	0	0	0
835	0	256	211124	1	1	0	0	0	0	0	0	0
836	0	256	211124	1	1	0	0	0	0	0	0	0
837	0	256	211124	1	1	0	0	0	0	0	0	0
838	0	256	211124	1	1	0	0	0	0	0	0	0
839	0	256	211124	1	1	0	0	0	0	0	0	0
840	0	248	211124	1	1	0	0	0	0	0	0	0
841	0	256	211124	1	1	0	0	0	0	0	0	0
842	0	242	211124	1	1	0	0	0	0	0	0	0
843	0	256	211124	1	1	0	0	0	0	0	0	0
844	0	256	211124	1	1	0	0	0	0	0	0	0
845	0	256	211124	1	1	0	0	0	0	0	0	0
846	0	256	211124	1	1	0	0	0	0	0	0	0
847	0	256	211124	1	1	0	0	0	0	0	0	0
848	0	256	211124	1	1	0	0	0	0	0	0	0
849	0	256	211124	1	1	0	0	0	0	0	0	0
850	0	256	211124	1	1	0	0	0	0	0	0	0
851	0	256	211124	1	1	0	0	0	0	0	0	0
852	0	234	211124	1	1	0	0	0	0	0	0	0
853	0	256	211124	1	1	0	0	0	0	0	0	0
854	0	256	211124	1	1	0	0	0	0	0	0	0
855	0	256	211124	1	1	0	0	0	0	0	0	0
856	0	256	211124	1	1	0	0	0	0	0	0	0
857	0	256	211124	1	1	0	0	0	0	0	0	0
858	0	256	211124	1	1	0	0	0	0	0	0	0
859	0	256	211124	1	1	0	0	0	0	0	0	0
860	0	256	211124	1	1	0	0	0	0	0	0	0
861	0	256	211124	1	1	0	0	0	0	0	0	0
862	0	256	211124	1	1	0	0	0	0	0	0	0
863	0	256	211124	1	1	0	0	0	0	0	0	0
864	0	256	211124	1	1	0	0	0	0	0	0	0
865	0	256	211124	1	1	0	0	0	0	0	0	0
866	0	256	211124	1	1	0	0	0	0	0	0	0
867	0	256	211124	1	1	0	0	0	0	0	0	0
868	0	256	211124	1	1	0	0	0	0	0	0	0
869	0	256	211124	1	1	0	0	0	0	0	0	0
870	0	256	211124	1	1	0	0	0	0	0	0	0
871	0	256	211124	1	1	0	0	0	0	0	0	0
872	0	256	211124	1	1	0	0	0	0	0	0	0
873	0	256	211124	1	1	0	0	0	0	0	0	0
874	0	256	211124	1	1	0	0	0	0	0	0	0
875	0	256	211124	1	1	0	0	0	0	0	0	0
876	0	256	211124	1	1	0	0	0	0	0	0	0
877	0	256	211124	1	1	0	0	0	0	0	0	0
878	0	256	211124	1	1	0	0	0	0	0	0	0
879	0	256	211124	1	1	0	0	0	0	0	0	0
880	0	256	211124	1	1	0	0	0	0	0	0	0
881	0	256	211124	1	1	0	0	0	0	0	0	0
882	0	256	211124	1	1	0	0	0	0	0	0	0
883	0	251	211124	1	1	0	0	0	0	0	0	0
884	0	256	211124	1	1	0	0	0	0	0	0	0
885	0	256	211124	1	1	0	0	0	0	0	0	0
886	0	247	211124	1	1	0	0	0	0	0	0	0
887	0	256	211124	1	1	0	0	0	0	0	0	0
888	0	256	211124	1	1	0	0	0	0	0	0	0
889	0	256	211124	1	1	0	0	0	0	0	0	0
890	0	256	211124	1	1	0	0	0	0	0	0	0
891	0	256	211124	1	1	0	0	0	0	0	0	0
892	0	248	211124	1	1	0	0	0	0	0	0	0
893	0	256	211124	1	1	0	0	0	0	0	0	0
894	0	256	211124	1	1	0	0	0	0	0	0	0
895	0	256	211124	1	1	0	0	0	0	0	0	0
896	0	256	211124	1	1	0	0	0	0	0	0	0
897	0	256	211124	1	1	0	0	0	0	0	0	0
898	0	256	211124	1	1	0	0	0	0	0	0	0
899	0	256	211124	1	1	0	0	0	0	0	0	0
900	0	256	211124	1	1	0	0	0	0	0	0	0
901	0	238	211124	1	1	0	0	0	0	0	0	0
902	0	256	211124	1	1	0	0	0	0	0	0	0
903	0	256	211124	1	1	0	0	0	0	0	0	0
904	0	256	211124	1	1	0	0	0	0	0	0	0
905	0	238	211124	1	1	0	0	0	0	0	0	0
906	0	256	211124	1	1	0	0	0	0	0	0	0
907	0	256	211124	1	1	0	0	0	0	0	0	0
908	0	256	211124	1	1	0	0	0	0	0	0	0
909	0	256	211124	1	1	0	0	0	0	0	0	0
910	0	256	211124	1	1	0	0	0	0	0	0	0
911	0	256	211124	1	1	0	0	0	0	0	0	0
912	0	256	211124	1	1	0	0	0	0	0	0	0
913	0	239	211124	1	1	0	0	0	0	0	0	0
914	0	256	211124	1	1	0	0	0	0	0	0	0
915	0	256	211124	1	1	0	0	0	0	0	0	0
916	0	256	211124	1	1	0	0	0	0	0	0	0
917	0	256	211124	1	1	0	0	0	0	0	0	0
918	0	256	211124	1	1	0	0	0	0	0	0	0
919	0	256	211124	1	1	0	0	0	0	0	0	0
920	0	256	211124	1	1	0	0	0	0	0	0	0
921	0	256	211124	1	1	0	0	0	0	0	0	0
922	0	256	211124	1	1	0	0	0	0	0	0	0
923	0	256	211124	1	1	0	0	0	0	0	0	0
924	0	256	211124	1	1	0	0	0	0	0	0	0
925	0	256	211124	1	1	0	0	0	0	0	0	0
926	0	256	211124	1	1	0	0	0	0	0	0	0
927	0	256	211124	1	1	0	0	0	0	0	0	0
928	0	256	211124	1	1	0	0	0	0	0	0	0
929	0	256	211124	1	1	0	0	0	0	0	0	0
930	0	256	211124	1	1	0	0	0	0	0	0	0
931	0	256	211124	1	1	0	0	0	0	0	0	0
932	0	256	211124	1	1	0	0	0	0	0	0	0
933	0	256	211124	1	1	0	0	0	0	0	0	0
934	0	256	211124	1	1	0	0	0	0	0	0	0
935	0	256	211124	1	1	0	0	0	0	0	0	0
936	0	256	211124	1	1	0	0	0	0	0	0	0
937	0	256	211124	1	1	0	0	0	0	0	0	0
938	0	256	211124	1	1	0	0	0	0	0	0	0
939	0	256	211124	1	1	0	0	0	0	0	0	0
940	0	256	211124	1	1	0	0	0	0	0	0	0
941	0	243	211124	1	1	0	0	0	0	0	0	0
942	0	256	211124	1	1	0	0	0	0	0	0	0
943	0	244	211124	1	1	0	0	0	0	0	0	0
944	0	256	211124	1	1	0	0	0	0	0	0	0
945	0	256	211124	1	1	0	0	0	0	0	0	0
946	0	256	211124	1	1	0	0	0	0	0	0	0
947	0	256	211124	1	1	0	0	0	0	0	0	0
948	0	256	211124	1	1	0	0	0	0	0	0	0
949	0	256	211124	1	1	0	0	0	0	0	0	0
950	0	256	211124	1	1	0	0	0	0	0	0	0
951	0	256	211124	1	1	0	0	0	0	0	0	0
952	0	256	211124	1	1	0	0	0	0	0	0	0
953	0	256	211124	1	1	0	0	0	0	0	0	0
954	0	245	211124	1	1	0	0	0	0	0	0	0
955	0	250	211124	1	1	0	0	0	0	0	0	0
956	0	256	211124	1	1	0	0	0	0	0	0	0
957	0	256	211124	1	1	0	0	0	0	0	0	0
958	0	253	211124	1	1	0	0	0	0	0	0	0
959	0	256	211124	1	1	0	0	0	0	0	0	0
960	0	256	211124	1	1	0	0	0	0	0	0	0
961	0	256	211124	1	1	0	0	0	0	0	0	0
962	0	256	211124	1	1	0	0	0	0	0	0	0
963	0	246	211124	1	1	0	0	0	0	0	0	0
964	0	246	211124	1	1	0	0	0	0	0	0	0
965	0	256	211124	1	1	0	0	0	0	0	0	0
966	0	256	211124	1	1	0	0	0	0	0	0	0
967	0	256	211124	1	1	0	0	0	0	0	0	0
968	0	256	211124	1	1	0	0	0	0	0	0	0
969	0	256	211124	1	1	0	0	0	0	0	0	0
970	0	256	211124	1	1	0	0	0	0	0	0	0
971	0	253	211124	1	1	0	0	0	0	0	0	0
972	0	256	211124	1	1	0	0	0	0	0	0	0
973	0	256	211124	1	1	0	0	0	0	0	0	0
974	0	255	211124	1	1	0	0	0	0	0	0	0
975	0	256	211124	1	1	0	0	0	0	0	0	0
976	0	256	211124	1	1	0	0	0	0	0	0	0
977	0	256	211124	1	1	0	0	0	0	0	0	0
978	0	256	211124	1	1	0	0	0	0	0	0	0
979	0	247	211124	1	1	0	0	0	0	0	0	0
980	0	256	211124	1	1	0	0	0	0	0	0	0
981	0	256	211124	1	1	0	0	0	0	0	0	0
982	0	256	211124	1	1	0	0	0	0	0	0	0
983	0	256	211124	1	1	0	0	0	0	0	0	0
984	0	253	211124	1	1	0	0	0	0	0	0	0
985	0	256	211124	1	1	0	0	0	0	0	0	0
986	0	256	211124	1	1	0	0	0	0	0	0	0
987	0	256	211124	1	1	0	0	0	0	0	0	0
988	0	251	211124	1	1	0	0	0	0	0	0	0
989	0	256	211124	1	1	0	0	0	0	0	0	0
990	0	256	211124	1	1	0	0	0	0	0	0	0
991	0	256	211124	1	1	0	0	0	0	0	0	0
992	0	256	211124	1	1	0	0	0	0	0	0	0
993	0	256	211124	1	1	0	0	0	0	0	0	0
994	0	249	211124	1	1	0	0	0	0	0	0	0
995	0	256	211124	1	1	0	0	0	0	0	0	0
996	0	256	211124	1	1	0	0	0	0	0	0	0
997	0	256	211124	1	1	0	0	0	0	0	0	0
998	0	256	211124	1	1	0	0	0	0	0	0	0
999	0	255	211124	1	1	0	0	0	0	0	0	0
1000	0	256	211124	1	1	0	0	0	0	0	0	0
1001	0	256	211124	1	1	0	0	0	0	0	0	0
1002	0	256	211124	1	1	0	0	0	0	0	0	0
1003	0	256	211124	1	1	0	0	0	0	0	0	0
1004	0	256	211124	1	1	0	0	0	0	0	0	0
1005	0	256	211124	1	1	0	0	0	0	0	0	0
1006	0	256	211124	1	1	0	0	0	0	0	0	0
1007	0	254	211124	1	1	0	0	0	0	0	0	0
1008	0	256	211124	1	1	0	0	0	0	0	0	0
1009	0	250	211124	1	1	0	0	0	0	0	0	0
1010	0	256	211124	1	1	0	0	0	0	0	0	0
1011	0	251	211124	1	1	0	0	0	0	0	0	0
1012	0	256	211124	1	1	0	0	0	0	0	0	0
1013	0	251	211124	1	1	0	0	0	0	0	0	0
1014	0	256	211124	1	1	0	0	0	0	0	0	0
1015	0	251	211124	1	1	0	0	0	0	0	0	0
1016	0	255	211124	1	1	0	0	0	0	0	0	0
1017	0	256	211124	1	1	0	0	0	0	0	0	0
1018	0	256	211124	1	1	0	0	0	0	0	0	0
1019	0	256	211124	1	1	0	0	0	0	0	0	0
1020	0	256	211124	1	1	0	0	0	0	0	0	0
1021	0	256	211124	1	1	0	0	0	0	0	0	0
1022	0	253	211124	1	1	0	0	0	0	0	0	0
1023	0	255	211124	1	1	0	0	0	0	0	0	0
1024	0	256	211124	1	1	0	0	0	0	0	0	0
1025	0	256	211124	1	1	0	0	0	0	0	0	0
1026	0	256	211124	1	1	0	0	0	0	0	0	0
1027	0	255	211124	1	1	0	0	0	0	0	0	0
1028	0	255	211124	1	1	0	0	0	0	0	0	0
1029	0	255	211124	1	1	0	0	0	0	0	0	0
1030	0	256	211124	1	1	0	0	0	0	0	0	0
1031	0	255	211124	1	1	0	0	0	0	0	0	0
1032	0	256	211124	1	1	0	0	0	0	0	0	0
1033	0	256	211124	1	1	0	0	0	0	0	0	0
1034	0	256	211124	1	1	0	0	0	0	0	0	0
1035	0	256	211124	1	1	0	0	0	0	0	0	0
1036	0	255	211124	1	1	0	0	0	0	0	0	0
1037	0	255	211124	1	1	0	0	0	0	0	0	0
1038	0	255	211124	1	1	0	0	0	0	0	0	0
1039	0	255	211124	1	1	0	0	0	0	0	0	0
1040	0	255	211124	1	1	0	0	0	0	0	0	0
1041	0	255	211124	1	1	0	0	0	0	0	0	0
1042	0	255	211124	1	1	0	0	0	0	0	0	0
1043	0	255	211124	1	1	0	0	0	0	0	0	0
1044	0	255	211124	1	1	0	0	0	0	0	0	0
1045	0	255	211124	1	1	0	0	0	0	0	0	0
1046	0	255	211124	1	1	0	0	0	0	0	0	0
1	1	1	211124	1	2	105	0	0	0	0	0	0
2	1	1	211124	1	2	67	0	0	0	0	0	0
3	1	1	211124	1	1	0	0	0	0	0	0	0
4	1	256	211124	1	1	0	0	0	0	0	0	0
5	1	1	211124	1	1	0	0	0	0	0	0	0
6	1	1	211124	1	2	64	0	0	0	0	0	0
7	1	1	211124	1	2	78	0	0	0	0	0	0
8	1	1	211124	1	1	0	0	0	0	0	0	0
9	1	1	211124	1	2	65	0	0	0	0	0	0
10	1	1	211124	1	1	0	0	0	0	0	0	0
11	1	256	211124	1	1	0	0	0	0	0	0	0
12	1	1	211124	1	1	0	0	0	0	0	0	0
13	1	1	211124	1	1	0	0	0	0	0	0	0
14	1	1	211124	1	1	0	0	0	0	0	0	0
15	1	1	211124	1	1	0	0	0	0	0	0	0
16	1	256	211124	1	1	0	0	0	0	0	0	0
17	1	244	211124	1	2	80	0	0	0	0	0	0
18	1	1	211124	1	1	0	0	0	0	0	0	0
19	1	1	211124	1	2	104	0	0	0	0	0	0
20	1	1	211124	1	1	0	0	0	0	0	0	0
21	1	1	211124	1	2	91	0	0	0	0	0	0
22	1	1	211124	1	1	0	0	0	0	0	0	0
23	1	256	211124	1	1	0	0	0	0	0	0	0
24	1	1	211124	1	2	100	0	0	0	0	0	0
25	1	1	211124	1	1	0	0	0	0	0	0	0
26	1	1	211124	1	1	0	0	0	0	0	0	0
27	1	1	211124	1	2	75	0	0	0	0	0	0
28	1	224	211124	1	1	0	0	0	0	0	0	0
29	1	1	211124	1	1	0	0	0	0	0	0	0
30	1	1	211124	1	1	0	0	0	0	0	0	0
31	1	1	211124	1	2	81	0	0	0	0	0	0
32	1	1	211124	1	2	90	0	0	0	0	0	0
33	1	256	211124	1	2	87	0	0	0	0	0	0
34	1	1	211124	1	1	0	0	0	0	0	0	0
35	1	256	211124	1	2	100	0	0	0	0	0	0
36	1	1	211124	1	1	0	0	0	0	0	0	0
37	1	1	211124	1	1	0	0	0	0	0	0	0
38	1	255	211124	1	1	0	0	0	0	0	0	0
39	1	1	211124	1	1	0	0	0	0	0	0	0
40	1	1	211124	1	1	0	0	0	0	0	0	0
41	1	256	211124	1	1	0	0	0	0	0	0	0
42	1	1	211124	1	1	0	0	0	0	0	0	0
43	1	256	211124	1	1	0	0	0	0	0	0	0
44	1	1	211124	1	1	0	0	0	0	0	0	0
45	1	1	211124	1	2	106	0	0	0	0	0	0
46	1	1	211124	1	1	0	0	0	0	0	0	0
47	1	1	211124	1	1	0	0	0	0	0	0	0
48	1	256	211124	1	1	0	0	0	0	0	0	0
49	1	1	211124	1	1	0	0	0	0	0	0	0
50	1	1	211124	1	2	78	0	0	0	0	0	0
51	1	1	211124	1	1	0	0	0	0	0	0	0
52	1	1	211124	1	2	52	0	0	0	0	0	0
53	1	1	211124	1	1	0	0	0	0	0	0	0
54	1	1	211124	1	1	0	0	0	0	0	0	0
55	1	1	211124	1	1	0	0	0	0	0	0	0
56	1	1	211124	1	1	0	0	0	0	0	0	0
57	1	1	211124	1	1	0	0	0	0	0	0	0
58	1	1	211124	1	1	0	0	0	0	0	0	0
59	1	1	211124	1	1	0	0	0	0	0	0	0
60	1	1	211124	1	1	0	0	0	0	0	0	0
61	1	1	211124	1	1	0	0	0	0	0	0	0
62	1	1	211124	1	1	0	0	0	0	0	0	0
63	1	256	211124	1	1	0	0	0	0	0	0	0
64	1	1	211124	1	1	0	0	0	0	0	0	0
65	1	256	211124	1	1	0	0	0	0	0	0	0
66	1	256	211124	1	1	0	0	0	0	0	0	0
67	1	256	211124	1	1	0	0	0	0	0	0	0
68	1	51	211124	1	1	0	0	0	0	0	0	0
69	1	256	211124	1	1	0	0	0	0	0	0	0
70	1	256	211124	1	1	0	0	0	0	0	0	0
71	1	252	211124	1	1	0	0	0	0	0	0	0
72	1	124	211124	1	1	0	0	0	0	0	0	0
73	1	139	211124	1	1	0	0	0	0	0	0	0
74	1	141	211124	1	1	0	0	0	0	0	0	0
75	1	143	211124	1	1	0	0	0	0	0	0	0
76	1	144	211124	1	1	0	0	0	0	0	0	0
77	1	144	211124	1	1	0	0	0	0	0	0	0
78	1	144	211124	1	1	0	0	0	0	0	0	0
79	1	256	211124	1	1	0	0	0	0	0	0	0
80	1	145	211124	1	1	0	0	0	0	0	0	0
81	1	145	211124	1	1	0	0	0	0	0	0	0
82	1	145	211124	1	1	0	0	0	0	0	0	0
83	1	146	211124	1	1	0	0	0	0	0	0	0
84	1	256	211124	1	1	0	0	0	0	0	0	0
85	1	146	211124	1	1	0	0	0	0	0	0	0
86	1	146	211124	1	1	0	0	0	0	0	0	0
87	1	147	211124	1	1	0	0	0	0	0	0	0
88	1	147	211124	1	1	0	0	0	0	0	0	0
89	1	147	211124	1	1	0	0	0	0	0	0	0
90	1	147	211124	1	1	0	0	0	0	0	0	0
91	1	147	211124	1	1	0	0	0	0	0	0	0
92	1	147	211124	1	1	0	0	0	0	0	0	0
93	1	147	211124	1	1	0	0	0	0	0	0	0
94	1	147	211124	1	1	0	0	0	0	0	0	0
95	1	148	211124	1	1	0	0	0	0	0	0	0
96	1	256	211124	1	1	0	0	0	0	0	0	0
97	1	148	211124	1	1	0	0	0	0	0	0	0
98	1	256	211124	1	1	0	0	0	0	0	0	0
99	1	148	211124	1	1	0	0	0	0	0	0	0
100	1	191	211124	1	1	0	0	0	0	0	0	0
101	1	186	211124	1	1	0	0	0	0	0	0	0
102	1	148	211124	1	1	0	0	0	0	0	0	0
103	1	149	211124	1	1	0	0	0	0	0	0	0
104	1	149	211124	1	1	0	0	0	0	0	0	0
105	1	150	211124	1	1	0	0	0	0	0	0	0
106	1	150	211124	1	1	0	0	0	0	0	0	0
107	1	150	211124	1	1	0	0	0	0	0	0	0
108	1	256	211124	1	1	0	0	0	0	0	0	0
109	1	150	211124	1	1	0	0	0	0	0	0	0
110	1	256	211124	1	1	0	0	0	0	0	0	0
111	1	151	211124	1	1	0	0	0	0	0	0	0
112	1	151	211124	1	1	0	0	0	0	0	0	0
113	1	151	211124	1	1	0	0	0	0	0	0	0
114	1	151	211124	1	1	0	0	0	0	0	0	0
115	1	256	211124	1	1	0	0	0	0	0	0	0
116	1	256	211124	1	1	0	0	0	0	0	0	0
117	1	151	211124	1	1	0	0	0	0	0	0	0
118	1	151	211124	1	1	0	0	0	0	0	0	0
119	1	152	211124	1	1	0	0	0	0	0	0	0
120	1	256	211124	1	1	0	0	0	0	0	0	0
121	1	152	211124	1	1	0	0	0	0	0	0	0
122	1	152	211124	1	1	0	0	0	0	0	0	0
123	1	256	211124	1	1	0	0	0	0	0	0	0
124	1	152	211124	1	1	0	0	0	0	0	0	0
125	1	152	211124	1	1	0	0	0	0	0	0	0
126	1	152	211124	1	1	0	0	0	0	0	0	0
127	1	152	211124	1	1	0	0	0	0	0	0	0
128	1	152	211124	1	1	0	0	0	0	0	0	0
129	1	159	211124	1	1	0	0	0	0	0	0	0
130	1	153	211124	1	1	0	0	0	0	0	0	0
131	1	153	211124	1	1	0	0	0	0	0	0	0
132	1	153	211124	1	1	0	0	0	0	0	0	0
133	1	153	211124	1	1	0	0	0	0	0	0	0
134	1	153	211124	1	1	0	0	0	0	0	0	0
135	1	153	211124	1	1	0	0	0	0	0	0	0
136	1	153	211124	1	1	0	0	0	0	0	0	0
137	1	256	211124	1	1	0	0	0	0	0	0	0
138	1	153	211124	1	1	0	0	0	0	0	0	0
139	1	153	211124	1	1	0	0	0	0	0	0	0
140	1	154	211124	1	1	0	0	0	0	0	0	0
141	1	154	211124	1	1	0	0	0	0	0	0	0
142	1	154	211124	1	1	0	0	0	0	0	0	0
143	1	199	211124	1	1	0	0	0	0	0	0	0
144	1	256	211124	1	1	0	0	0	0	0	0	0
145	1	154	211124	1	1	0	0	0	0	0	0	0
146	1	154	211124	1	1	0	0	0	0	0	0	0
147	1	154	211124	1	1	0	0	0	0	0	0	0
148	1	154	211124	1	1	0	0	0	0	0	0	0
149	1	256	211124	1	1	0	0	0	0	0	0	0
150	1	155	211124	1	1	0	0	0	0	0	0	0
151	1	155	211124	1	1	0	0	0	0	0	0	0
152	1	155	211124	1	1	0	0	0	0	0	0	0
153	1	155	211124	1	1	0	0	0	0	0	0	0
154	1	155	211124	1	1	0	0	0	0	0	0	0
155	1	155	211124	1	1	0	0	0	0	0	0	0
156	1	242	211124	1	1	0	0	0	0	0	0	0
157	1	155	211124	1	1	0	0	0	0	0	0	0
158	1	156	211124	1	1	0	0	0	0	0	0	0
159	1	256	211124	1	1	0	0	0	0	0	0	0
160	1	156	211124	1	1	0	0	0	0	0	0	0
161	1	256	211124	1	1	0	0	0	0	0	0	0
162	1	156	211124	1	1	0	0	0	0	0	0	0
163	1	156	211124	1	1	0	0	0	0	0	0	0
164	1	256	211124	1	1	0	0	0	0	0	0	0
165	1	156	211124	1	1	0	0	0	0	0	0	0
166	1	156	211124	1	1	0	0	0	0	0	0	0
167	1	156	211124	1	1	0	0	0	0	0	0	0
168	1	256	211124	1	1	0	0	0	0	0	0	0
169	1	157	211124	1	1	0	0	0	0	0	0	0
170	1	157	211124	1	1	0	0	0	0	0	0	0
171	1	157	211124	1	1	0	0	0	0	0	0	0
172	1	157	211124	1	1	0	0	0	0	0	0	0
173	1	157	211124	1	1	0	0	0	0	0	0	0
174	1	256	211124	1	1	0	0	0	0	0	0	0
175	1	203	211124	1	1	0	0	0	0	0	0	0
176	1	157	211124	1	1	0	0	0	0	0	0	0
177	1	157	211124	1	1	0	0	0	0	0	0	0
178	1	157	211124	1	1	0	0	0	0	0	0	0
179	1	157	211124	1	1	0	0	0	0	0	0	0
180	1	157	211124	1	1	0	0	0	0	0	0	0
181	1	158	211124	1	1	0	0	0	0	0	0	0
182	1	158	211124	1	1	0	0	0	0	0	0	0
183	1	158	211124	1	1	0	0	0	0	0	0	0
184	1	158	211124	1	1	0	0	0	0	0	0	0
185	1	158	211124	1	1	0	0	0	0	0	0	0
186	1	256	211124	1	1	0	0	0	0	0	0	0
187	1	158	211124	1	1	0	0	0	0	0	0	0
188	1	158	211124	1	1	0	0	0	0	0	0	0
189	1	158	211124	1	1	0	0	0	0	0	0	0
190	1	158	211124	1	1	0	0	0	0	0	0	0
191	1	256	211124	1	1	0	0	0	0	0	0	0
192	1	158	211124	1	1	0	0	0	0	0	0	0
193	1	158	211124	1	1	0	0	0	0	0	0	0
194	1	158	211124	1	1	0	0	0	0	0	0	0
195	1	256	211124	1	1	0	0	0	0	0	0	0
196	1	165	211124	1	1	0	0	0	0	0	0	0
197	1	256	211124	1	1	0	0	0	0	0	0	0
198	1	159	211124	1	1	0	0	0	0	0	0	0
199	1	159	211124	1	1	0	0	0	0	0	0	0
200	1	159	211124	1	1	0	0	0	0	0	0	0
201	1	159	211124	1	1	0	0	0	0	0	0	0
202	1	159	211124	1	1	0	0	0	0	0	0	0
203	1	159	211124	1	1	0	0	0	0	0	0	0
204	1	256	211124	1	1	0	0	0	0	0	0	0
205	1	256	211124	1	1	0	0	0	0	0	0	0
206	1	159	211124	1	1	0	0	0	0	0	0	0
207	1	256	211124	1	1	0	0	0	0	0	0	0
208	1	159	211124	1	1	0	0	0	0	0	0	0
209	1	159	211124	1	1	0	0	0	0	0	0	0
210	1	159	211124	1	1	0	0	0	0	0	0	0
211	1	256	211124	1	1	0	0	0	0	0	0	0
212	1	160	211124	1	1	0	0	0	0	0	0	0
213	1	164	211124	1	1	0	0	0	0	0	0	0
214	1	160	211124	1	1	0	0	0	0	0	0	0
215	1	160	211124	1	1	0	0	0	0	0	0	0
216	1	160	211124	1	1	0	0	0	0	0	0	0
217	1	160	211124	1	1	0	0	0	0	0	0	0
218	1	160	211124	1	1	0	0	0	0	0	0	0
219	1	256	211124	1	1	0	0	0	0	0	0	0
220	1	160	211124	1	1	0	0	0	0	0	0	0
221	1	160	211124	1	1	0	0	0	0	0	0	0
222	1	256	211124	1	1	0	0	0	0	0	0	0
223	1	160	211124	1	1	0	0	0	0	0	0	0
224	1	160	211124	1	1	0	0	0	0	0	0	0
225	1	161	211124	1	1	0	0	0	0	0	0	0
226	1	161	211124	1	1	0	0	0	0	0	0	0
227	1	164	211124	1	1	0	0	0	0	0	0	0
228	1	256	211124	1	1	0	0	0	0	0	0	0
229	1	161	211124	1	1	0	0	0	0	0	0	0
230	1	161	211124	1	1	0	0	0	0	0	0	0
231	1	256	211124	1	1	0	0	0	0	0	0	0
232	1	161	211124	1	1	0	0	0	0	0	0	0
233	1	256	211124	1	1	0	0	0	0	0	0	0
234	1	161	211124	1	1	0	0	0	0	0	0	0
235	1	161	211124	1	1	0	0	0	0	0	0	0
236	1	161	211124	1	1	0	0	0	0	0	0	0
237	1	161	211124	1	1	0	0	0	0	0	0	0
238	1	161	211124	1	1	0	0	0	0	0	0	0
239	1	161	211124	1	1	0	0	0	0	0	0	0
240	1	161	211124	1	1	0	0	0	0	0	0	0
241	1	256	211124	1	1	0	0	0	0	0	0	0
242	1	256	211124	1	1	0	0	0	0	0	0	0
243	1	256	211124	1	1	0	0	0	0	0	0	0
244	1	162	211124	1	1	0	0	0	0	0	0	0
245	1	162	211124	1	1	0	0	0	0	0	0	0
246	1	162	211124	1	1	0	0	0	0	0	0	0
247	1	162	211124	1	1	0	0	0	0	0	0	0
248	1	256	211124	1	1	0	0	0	0	0	0	0
249	1	162	211124	1	1	0	0	0	0	0	0	0
250	1	256	211124	1	1	0	0	0	0	0	0	0
251	1	256	211124	1	1	0	0	0	0	0	0	0
252	1	162	211124	1	1	0	0	0	0	0	0	0
253	1	162	211124	1	1	0	0	0	0	0	0	0
254	1	162	211124	1	1	0	0	0	0	0	0	0
255	1	162	211124	1	1	0	0	0	0	0	0	0
256	1	162	211124	1	1	0	0	0	0	0	0	0
257	1	162	211124	1	1	0	0	0	0	0	0	0
258	1	162	211124	1	1	0	0	0	0	0	0	0
259	1	164	211124	1	1	0	0	0	0	0	0	0
260	1	256	211124	1	1	0	0	0	0	0	0	0
261	1	163	211124	1	1	0	0	0	0	0	0	0
262	1	163	211124	1	1	0	0	0	0	0	0	0
263	1	163	211124	1	1	0	0	0	0	0	0	0
264	1	171	211124	1	1	0	0	0	0	0	0	0
265	1	163	211124	1	1	0	0	0	0	0	0	0
266	1	163	211124	1	1	0	0	0	0	0	0	0
267	1	163	211124	1	1	0	0	0	0	0	0	0
268	1	256	211124	1	1	0	0	0	0	0	0	0
269	1	163	211124	1	1	0	0	0	0	0	0	0
270	1	163	211124	1	1	0	0	0	0	0	0	0
271	1	163	211124	1	1	0	0	0	0	0	0	0
272	1	163	211124	1	1	0	0	0	0	0	0	0
273	1	163	211124	1	1	0	0	0	0	0	0	0
274	1	163	211124	1	1	0	0	0	0	0	0	0
275	1	163	211124	1	1	0	0	0	0	0	0	0
276	1	163	211124	1	1	0	0	0	0	0	0	0
277	1	163	211124	1	1	0	0	0	0	0	0	0
278	1	256	211124	1	1	0	0	0	0	0	0	0
279	1	163	211124	1	1	0	0	0	0	0	0	0
280	1	256	211124	1	1	0	0	0	0	0	0	0
281	1	164	211124	1	1	0	0	0	0	0	0	0
282	1	256	211124	1	1	0	0	0	0	0	0	0
283	1	164	211124	1	1	0	0	0	0	0	0	0
284	1	164	211124	1	1	0	0	0	0	0	0	0
285	1	256	211124	1	1	0	0	0	0	0	0	0
286	1	164	211124	1	1	0	0	0	0	0	0	0
287	1	256	211124	1	1	0	0	0	0	0	0	0
288	1	164	211124	1	1	0	0	0	0	0	0	0
289	1	256	211124	1	1	0	0	0	0	0	0	0
290	1	164	211124	1	1	0	0	0	0	0	0	0
291	1	256	211124	1	1	0	0	0	0	0	0	0
292	1	256	211124	1	1	0	0	0	0	0	0	0
293	1	164	211124	1	1	0	0	0	0	0	0	0
294	1	164	211124	1	1	0	0	0	0	0	0	0
295	1	165	211124	1	1	0	0	0	0	0	0	0
296	1	165	211124	1	1	0	0	0	0	0	0	0
297	1	256	211124	1	1	0	0	0	0	0	0	0
298	1	165	211124	1	1	0	0	0	0	0	0	0
299	1	256	211124	1	1	0	0	0	0	0	0	0
300	1	165	211124	1	1	0	0	0	0	0	0	0
301	1	165	211124	1	1	0	0	0	0	0	0	0
302	1	165	211124	1	1	0	0	0	0	0	0	0
303	1	256	211124	1	1	0	0	0	0	0	0	0
304	1	256	211124	1	1	0	0	0	0	0	0	0
305	1	256	211124	1	1	0	0	0	0	0	0	0
306	1	165	211124	1	1	0	0	0	0	0	0	0
307	1	256	211124	1	1	0	0	0	0	0	0	0
308	1	165	211124	1	1	0	0	0	0	0	0	0
309	1	234	211124	1	1	0	0	0	0	0	0	0
310	1	165	211124	1	1	0	0	0	0	0	0	0
311	1	165	211124	1	1	0	0	0	0	0	0	0
312	1	166	211124	1	1	0	0	0	0	0	0	0
313	1	166	211124	1	1	0	0	0	0	0	0	0
314	1	168	211124	1	1	0	0	0	0	0	0	0
315	1	166	211124	1	1	0	0	0	0	0	0	0
316	1	166	211124	1	1	0	0	0	0	0	0	0
317	1	185	211124	1	1	0	0	0	0	0	0	0
318	1	256	211124	1	1	0	0	0	0	0	0	0
319	1	166	211124	1	1	0	0	0	0	0	0	0
320	1	166	211124	1	1	0	0	0	0	0	0	0
321	1	166	211124	1	1	0	0	0	0	0	0	0
322	1	166	211124	1	1	0	0	0	0	0	0	0
323	1	256	211124	1	1	0	0	0	0	0	0	0
324	1	166	211124	1	1	0	0	0	0	0	0	0
325	1	166	211124	1	1	0	0	0	0	0	0	0
326	1	166	211124	1	1	0	0	0	0	0	0	0
327	1	166	211124	1	1	0	0	0	0	0	0	0
328	1	166	211124	1	1	0	0	0	0	0	0	0
329	1	256	211124	1	1	0	0	0	0	0	0	0
330	1	256	211124	1	1	0	0	0	0	0	0	0
331	1	166	211124	1	1	0	0	0	0	0	0	0
332	1	256	211124	1	1	0	0	0	0	0	0	0
333	1	166	211124	1	1	0	0	0	0	0	0	0
334	1	166	211124	1	1	0	0	0	0	0	0	0
335	1	256	211124	1	1	0	0	0	0	0	0	0
336	1	167	211124	1	1	0	0	0	0	0	0	0
337	1	167	211124	1	1	0	0	0	0	0	0	0
338	1	169	211124	1	1	0	0	0	0	0	0	0
339	1	167	211124	1	1	0	0	0	0	0	0	0
340	1	256	211124	1	1	0	0	0	0	0	0	0
341	1	253	211124	1	1	0	0	0	0	0	0	0
342	1	167	211124	1	1	0	0	0	0	0	0	0
343	1	167	211124	1	1	0	0	0	0	0	0	0
344	1	176	211124	1	1	0	0	0	0	0	0	0
345	1	167	211124	1	1	0	0	0	0	0	0	0
346	1	167	211124	1	1	0	0	0	0	0	0	0
347	1	256	211124	1	1	0	0	0	0	0	0	0
348	1	185	211124	1	1	0	0	0	0	0	0	0
349	1	167	211124	1	1	0	0	0	0	0	0	0
350	1	167	211124	1	1	0	0	0	0	0	0	0
351	1	167	211124	1	1	0	0	0	0	0	0	0
352	1	256	211124	1	1	0	0	0	0	0	0	0
353	1	167	211124	1	1	0	0	0	0	0	0	0
354	1	167	211124	1	1	0	0	0	0	0	0	0
355	1	167	211124	1	1	0	0	0	0	0	0	0
356	1	256	211124	1	1	0	0	0	0	0	0	0
357	1	167	211124	1	1	0	0	0	0	0	0	0
358	1	167	211124	1	1	0	0	0	0	0	0	0
359	1	167	211124	1	1	0	0	0	0	0	0	0
360	1	167	211124	1	1	0	0	0	0	0	0	0
361	1	167	211124	1	1	0	0	0	0	0	0	0
362	1	256	211124	1	1	0	0	0	0	0	0	0
363	1	168	211124	1	1	0	0	0	0	0	0	0
364	1	168	211124	1	1	0	0	0	0	0	0	0
365	1	168	211124	1	1	0	0	0	0	0	0	0
366	1	168	211124	1	1	0	0	0	0	0	0	0
367	1	256	211124	1	1	0	0	0	0	0	0	0
368	1	256	211124	1	1	0	0	0	0	0	0	0
369	1	256	211124	1	1	0	0	0	0	0	0	0
370	1	256	211124	1	1	0	0	0	0	0	0	0
371	1	168	211124	1	1	0	0	0	0	0	0	0
372	1	168	211124	1	1	0	0	0	0	0	0	0
373	1	168	211124	1	1	0	0	0	0	0	0	0
374	1	168	211124	1	1	0	0	0	0	0	0	0
375	1	168	211124	1	1	0	0	0	0	0	0	0
376	1	168	211124	1	1	0	0	0	0	0	0	0
377	1	168	211124	1	1	0	0	0	0	0	0	0
378	1	168	211124	1	1	0	0	0	0	0	0	0
379	1	168	211124	1	1	0	0	0	0	0	0	0
380	1	256	211124	1	1	0	0	0	0	0	0	0
381	1	179	211124	1	1	0	0	0	0	0	0	0
382	1	256	211124	1	1	0	0	0	0	0	0	0
383	1	169	211124	1	1	0	0	0	0	0	0	0
384	1	169	211124	1	1	0	0	0	0	0	0	0
385	1	169	211124	1	1	0	0	0	0	0	0	0
386	1	256	211124	1	1	0	0	0	0	0	0	0
387	1	256	211124	1	1	0	0	0	0	0	0	0
388	1	256	211124	1	1	0	0	0	0	0	0	0
389	1	169	211124	1	1	0	0	0	0	0	0	0
390	1	175	211124	1	1	0	0	0	0	0	0	0
391	1	256	211124	1	1	0	0	0	0	0	0	0
392	1	169	211124	1	1	0	0	0	0	0	0	0
393	1	256	211124	1	1	0	0	0	0	0	0	0
394	1	251	211124	1	1	0	0	0	0	0	0	0
395	1	256	211124	1	1	0	0	0	0	0	0	0
396	1	169	211124	1	1	0	0	0	0	0	0	0
397	1	256	211124	1	1	0	0	0	0	0	0	0
398	1	256	211124	1	1	0	0	0	0	0	0	0
399	1	256	211124	1	1	0	0	0	0	0	0	0
400	1	169	211124	1	1	0	0	0	0	0	0	0
401	1	169	211124	1	1	0	0	0	0	0	0	0
402	1	169	211124	1	1	0	0	0	0	0	0	0
403	1	169	211124	1	1	0	0	0	0	0	0	0
404	1	169	211124	1	1	0	0	0	0	0	0	0
405	1	169	211124	1	1	0	0	0	0	0	0	0
406	1	171	211124	1	1	0	0	0	0	0	0	0
407	1	169	211124	1	1	0	0	0	0	0	0	0
408	1	169	211124	1	1	0	0	0	0	0	0	0
409	1	169	211124	1	1	0	0	0	0	0	0	0
410	1	169	211124	1	1	0	0	0	0	0	0	0
411	1	170	211124	1	1	0	0	0	0	0	0	0
412	1	170	211124	1	1	0	0	0	0	0	0	0
413	1	170	211124	1	1	0	0	0	0	0	0	0
414	1	170	211124	1	1	0	0	0	0	0	0	0
415	1	256	211124	1	1	0	0	0	0	0	0	0
416	1	170	211124	1	1	0	0	0	0	0	0	0
417	1	170	211124	1	1	0	0	0	0	0	0	0
418	1	256	211124	1	1	0	0	0	0	0	0	0
419	1	256	211124	1	1	0	0	0	0	0	0	0
420	1	170	211124	1	1	0	0	0	0	0	0	0
421	1	229	211124	1	1	0	0	0	0	0	0	0
422	1	256	211124	1	1	0	0	0	0	0	0	0
423	1	170	211124	1	1	0	0	0	0	0	0	0
424	1	256	211124	1	1	0	0	0	0	0	0	0
425	1	170	211124	1	1	0	0	0	0	0	0	0
426	1	256	211124	1	1	0	0	0	0	0	0	0
427	1	256	211124	1	1	0	0	0	0	0	0	0
428	1	170	211124	1	1	0	0	0	0	0	0	0
429	1	170	211124	1	1	0	0	0	0	0	0	0
430	1	256	211124	1	1	0	0	0	0	0	0	0
431	1	170	211124	1	1	0	0	0	0	0	0	0
432	1	256	211124	1	1	0	0	0	0	0	0	0
433	1	170	211124	1	1	0	0	0	0	0	0	0
434	1	170	211124	1	1	0	0	0	0	0	0	0
435	1	170	211124	1	1	0	0	0	0	0	0	0
436	1	170	211124	1	1	0	0	0	0	0	0	0
437	1	256	211124	1	1	0	0	0	0	0	0	0
438	1	170	211124	1	1	0	0	0	0	0	0	0
439	1	171	211124	1	1	0	0	0	0	0	0	0
440	1	171	211124	1	1	0	0	0	0	0	0	0
441	1	171	211124	1	1	0	0	0	0	0	0	0
442	1	171	211124	1	1	0	0	0	0	0	0	0
443	1	171	211124	1	1	0	0	0	0	0	0	0
444	1	171	211124	1	1	0	0	0	0	0	0	0
445	1	171	211124	1	1	0	0	0	0	0	0	0
446	1	256	211124	1	1	0	0	0	0	0	0	0
447	1	230	211124	1	1	0	0	0	0	0	0	0
448	1	256	211124	1	1	0	0	0	0	0	0	0
449	1	171	211124	1	1	0	0	0	0	0	0	0
450	1	171	211124	1	1	0	0	0	0	0	0	0
451	1	171	211124	1	1	0	0	0	0	0	0	0
452	1	171	211124	1	1	0	0	0	0	0	0	0
453	1	256	211124	1	1	0	0	0	0	0	0	0
454	1	171	211124	1	1	0	0	0	0	0	0	0
455	1	256	211124	1	1	0	0	0	0	0	0	0
456	1	171	211124	1	1	0	0	0	0	0	0	0
457	1	256	211124	1	1	0	0	0	0	0	0	0
458	1	171	211124	1	1	0	0	0	0	0	0	0
459	1	171	211124	1	1	0	0	0	0	0	0	0
460	1	171	211124	1	1	0	0	0	0	0	0	0
461	1	171	211124	1	1	0	0	0	0	0	0	0
462	1	202	211124	1	1	0	0	0	0	0	0	0
463	1	171	211124	1	1	0	0	0	0	0	0	0
464	1	171	211124	1	1	0	0	0	0	0	0	0
465	1	171	211124	1	1	0	0	0	0	0	0	0
466	1	235	211124	1	1	0	0	0	0	0	0	0
467	1	171	211124	1	1	0	0	0	0	0	0	0
468	1	171	211124	1	1	0	0	0	0	0	0	0
469	1	172	211124	1	1	0	0	0	0	0	0	0
470	1	172	211124	1	1	0	0	0	0	0	0	0
471	1	256	211124	1	1	0	0	0	0	0	0	0
472	1	172	211124	1	1	0	0	0	0	0	0	0
473	1	172	211124	1	1	0	0	0	0	0	0	0
474	1	256	211124	1	1	0	0	0	0	0	0	0
475	1	256	211124	1	1	0	0	0	0	0	0	0
476	1	249	211124	1	1	0	0	0	0	0	0	0
477	1	172	211124	1	1	0	0	0	0	0	0	0
478	1	256	211124	1	1	0	0	0	0	0	0	0
479	1	172	211124	1	1	0	0	0	0	0	0	0
480	1	172	211124	1	1	0	0	0	0	0	0	0
481	1	172	211124	1	1	0	0	0	0	0	0	0
482	1	172	211124	1	1	0	0	0	0	0	0	0
483	1	256	211124	1	1	0	0	0	0	0	0	0
484	1	172	211124	1	1	0	0	0	0	0	0	0
485	1	256	211124	1	1	0	0	0	0	0	0	0
486	1	172	211124	1	1	0	0	0	0	0	0	0
487	1	256	211124	1	1	0	0	0	0	0	0	0
488	1	172	211124	1	1	0	0	0	0	0	0	0
489	1	256	211124	1	1	0	0	0	0	0	0	0
490	1	256	211124	1	1	0	0	0	0	0	0	0
491	1	172	211124	1	1	0	0	0	0	0	0	0
492	1	172	211124	1	1	0	0	0	0	0	0	0
493	1	172	211124	1	1	0	0	0	0	0	0	0
494	1	256	211124	1	1	0	0	0	0	0	0	0
495	1	172	211124	1	1	0	0	0	0	0	0	0
496	1	172	211124	1	1	0	0	0	0	0	0	0
497	1	172	211124	1	1	0	0	0	0	0	0	0
498	1	256	211124	1	1	0	0	0	0	0	0	0
499	1	172	211124	1	1	0	0	0	0	0	0	0
500	1	256	211124	1	1	0	0	0	0	0	0	0
501	1	172	211124	1	1	0	0	0	0	0	0	0
502	1	172	211124	1	1	0	0	0	0	0	0	0
503	1	172	211124	1	1	0	0	0	0	0	0	0
504	1	173	211124	1	1	0	0	0	0	0	0	0
505	1	256	211124	1	1	0	0	0	0	0	0	0
506	1	175	211124	1	1	0	0	0	0	0	0	0
507	1	173	211124	1	1	0	0	0	0	0	0	0
508	1	173	211124	1	1	0	0	0	0	0	0	0
509	1	256	211124	1	1	0	0	0	0	0	0	0
510	1	256	211124	1	1	0	0	0	0	0	0	0
511	1	246	211124	1	1	0	0	0	0	0	0	0
512	1	173	211124	1	1	0	0	0	0	0	0	0
513	1	173	211124	1	1	0	0	0	0	0	0	0
514	1	173	211124	1	1	0	0	0	0	0	0	0
515	1	173	211124	1	1	0	0	0	0	0	0	0
516	1	256	211124	1	1	0	0	0	0	0	0	0
517	1	173	211124	1	1	0	0	0	0	0	0	0
518	1	173	211124	1	1	0	0	0	0	0	0	0
519	1	256	211124	1	1	0	0	0	0	0	0	0
520	1	173	211124	1	1	0	0	0	0	0	0	0
521	1	256	211124	1	1	0	0	0	0	0	0	0
522	1	173	211124	1	1	0	0	0	0	0	0	0
523	1	173	211124	1	1	0	0	0	0	0	0	0
524	1	173	211124	1	1	0	0	0	0	0	0	0
525	1	173	211124	1	1	0	0	0	0	0	0	0
526	1	256	211124	1	1	0	0	0	0	0	0	0
527	1	256	211124	1	1	0	0	0	0	0	0	0
528	1	256	211124	1	1	0	0	0	0	0	0	0
529	1	173	211124	1	1	0	0	0	0	0	0	0
530	1	173	211124	1	1	0	0	0	0	0	0	0
531	1	173	211124	1	1	0	0	0	0	0	0	0
532	1	173	211124	1	1	0	0	0	0	0	0	0
533	1	256	211124	1	1	0	0	0	0	0	0	0
534	1	173	211124	1	1	0	0	0	0	0	0	0
535	1	173	211124	1	1	0	0	0	0	0	0	0
536	1	174	211124	1	1	0	0	0	0	0	0	0
537	1	174	211124	1	1	0	0	0	0	0	0	0
538	1	256	211124	1	1	0	0	0	0	0	0	0
539	1	256	211124	1	1	0	0	0	0	0	0	0
540	1	256	211124	1	1	0	0	0	0	0	0	0
541	1	174	211124	1	1	0	0	0	0	0	0	0
542	1	256	211124	1	1	0	0	0	0	0	0	0
543	1	174	211124	1	1	0	0	0	0	0	0	0
544	1	256	211124	1	1	0	0	0	0	0	0	0
545	1	256	211124	1	1	0	0	0	0	0	0	0
546	1	174	211124	1	1	0	0	0	0	0	0	0
547	1	256	211124	1	1	0	0	0	0	0	0	0
548	1	174	211124	1	1	0	0	0	0	0	0	0
549	1	174	211124	1	1	0	0	0	0	0	0	0
550	1	174	211124	1	1	0	0	0	0	0	0	0
551	1	174	211124	1	1	0	0	0	0	0	0	0
552	1	174	211124	1	1	0	0	0	0	0	0	0
553	1	256	211124	1	1	0	0	0	0	0	0	0
554	1	256	211124	1	1	0	0	0	0	0	0	0
555	1	174	211124	1	1	0	0	0	0	0	0	0
556	1	256	211124	1	1	0	0	0	0	0	0	0
557	1	174	211124	1	1	0	0	0	0	0	0	0
558	1	174	211124	1	1	0	0	0	0	0	0	0
559	1	175	211124	1	1	0	0	0	0	0	0	0
560	1	256	211124	1	1	0	0	0	0	0	0	0
561	1	175	211124	1	1	0	0	0	0	0	0	0
562	1	256	211124	1	1	0	0	0	0	0	0	0
563	1	195	211124	1	1	0	0	0	0	0	0	0
564	1	181	211124	1	1	0	0	0	0	0	0	0
565	1	175	211124	1	1	0	0	0	0	0	0	0
566	1	256	211124	1	1	0	0	0	0	0	0	0
567	1	256	211124	1	1	0	0	0	0	0	0	0
568	1	256	211124	1	1	0	0	0	0	0	0	0
569	1	175	211124	1	1	0	0	0	0	0	0	0
570	1	256	211124	1	1	0	0	0	0	0	0	0
571	1	256	211124	1	1	0	0	0	0	0	0	0
572	1	256	211124	1	1	0	0	0	0	0	0	0
573	1	175	211124	1	1	0	0	0	0	0	0	0
574	1	256	211124	1	1	0	0	0	0	0	0	0
575	1	175	211124	1	1	0	0	0	0	0	0	0
576	1	256	211124	1	1	0	0	0	0	0	0	0
577	1	175	211124	1	1	0	0	0	0	0	0	0
578	1	256	211124	1	1	0	0	0	0	0	0	0
579	1	175	211124	1	1	0	0	0	0	0	0	0
580	1	256	211124	1	1	0	0	0	0	0	0	0
581	1	175	211124	1	1	0	0	0	0	0	0	0
582	1	175	211124	1	1	0	0	0	0	0	0	0
583	1	175	211124	1	1	0	0	0	0	0	0	0
584	1	256	211124	1	1	0	0	0	0	0	0	0
585	1	176	211124	1	1	0	0	0	0	0	0	0
586	1	176	211124	1	1	0	0	0	0	0	0	0
587	1	176	211124	1	1	0	0	0	0	0	0	0
588	1	256	211124	1	1	0	0	0	0	0	0	0
589	1	176	211124	1	1	0	0	0	0	0	0	0
590	1	176	211124	1	1	0	0	0	0	0	0	0
591	1	256	211124	1	1	0	0	0	0	0	0	0
592	1	256	211124	1	1	0	0	0	0	0	0	0
593	1	256	211124	1	1	0	0	0	0	0	0	0
594	1	256	211124	1	1	0	0	0	0	0	0	0
595	1	256	211124	1	1	0	0	0	0	0	0	0
596	1	256	211124	1	1	0	0	0	0	0	0	0
597	1	176	211124	1	1	0	0	0	0	0	0	0
598	1	176	211124	1	1	0	0	0	0	0	0	0
599	1	176	211124	1	1	0	0	0	0	0	0	0
600	1	256	211124	1	1	0	0	0	0	0	0	0
601	1	256	211124	1	1	0	0	0	0	0	0	0
602	1	256	211124	1	1	0	0	0	0	0	0	0
603	1	176	211124	1	1	0	0	0	0	0	0	0
604	1	176	211124	1	1	0	0	0	0	0	0	0
605	1	256	211124	1	1	0	0	0	0	0	0	0
606	1	256	211124	1	1	0	0	0	0	0	0	0
607	1	256	211124	1	1	0	0	0	0	0	0	0
608	1	256	211124	1	1	0	0	0	0	0	0	0
609	1	176	211124	1	1	0	0	0	0	0	0	0
610	1	176	211124	1	1	0	0	0	0	0	0	0
611	1	176	211124	1	1	0	0	0	0	0	0	0
612	1	176	211124	1	1	0	0	0	0	0	0	0
613	1	176	211124	1	1	0	0	0	0	0	0	0
614	1	177	211124	1	1	0	0	0	0	0	0	0
615	1	177	211124	1	1	0	0	0	0	0	0	0
616	1	177	211124	1	1	0	0	0	0	0	0	0
617	1	256	211124	1	1	0	0	0	0	0	0	0
618	1	256	211124	1	1	0	0	0	0	0	0	0
619	1	177	211124	1	1	0	0	0	0	0	0	0
620	1	256	211124	1	1	0	0	0	0	0	0	0
621	1	256	211124	1	1	0	0	0	0	0	0	0
622	1	256	211124	1	1	0	0	0	0	0	0	0
623	1	180	211124	1	1	0	0	0	0	0	0	0
624	1	183	211124	1	1	0	0	0	0	0	0	0
625	1	256	211124	1	1	0	0	0	0	0	0	0
626	1	256	211124	1	1	0	0	0	0	0	0	0
627	1	177	211124	1	1	0	0	0	0	0	0	0
628	1	256	211124	1	1	0	0	0	0	0	0	0
629	1	177	211124	1	1	0	0	0	0	0	0	0
630	1	177	211124	1	1	0	0	0	0	0	0	0
631	1	177	211124	1	1	0	0	0	0	0	0	0
632	1	177	211124	1	1	0	0	0	0	0	0	0
633	1	177	211124	1	1	0	0	0	0	0	0	0
634	1	177	211124	1	1	0	0	0	0	0	0	0
635	1	256	211124	1	1	0	0	0	0	0	0	0
636	1	256	211124	1	1	0	0	0	0	0	0	0
637	1	256	211124	1	1	0	0	0	0	0	0	0
638	1	256	211124	1	1	0	0	0	0	0	0	0
639	1	178	211124	1	1	0	0	0	0	0	0	0
640	1	178	211124	1	1	0	0	0	0	0	0	0
641	1	178	211124	1	1	0	0	0	0	0	0	0
642	1	178	211124	1	1	0	0	0	0	0	0	0
643	1	208	211124	1	1	0	0	0	0	0	0	0
644	1	256	211124	1	1	0	0	0	0	0	0	0
645	1	178	211124	1	1	0	0	0	0	0	0	0
646	1	178	211124	1	1	0	0	0	0	0	0	0
647	1	256	211124	1	1	0	0	0	0	0	0	0
648	1	256	211124	1	1	0	0	0	0	0	0	0
649	1	180	211124	1	1	0	0	0	0	0	0	0
650	1	256	211124	1	1	0	0	0	0	0	0	0
651	1	178	211124	1	1	0	0	0	0	0	0	0
652	1	256	211124	1	1	0	0	0	0	0	0	0
653	1	178	211124	1	1	0	0	0	0	0	0	0
654	1	178	211124	1	1	0	0	0	0	0	0	0
655	1	178	211124	1	1	0	0	0	0	0	0	0
656	1	178	211124	1	1	0	0	0	0	0	0	0
657	1	256	211124	1	1	0	0	0	0	0	0	0
658	1	179	211124	1	1	0	0	0	0	0	0	0
659	1	179	211124	1	1	0	0	0	0	0	0	0
660	1	256	211124	1	1	0	0	0	0	0	0	0
661	1	179	211124	1	1	0	0	0	0	0	0	0
662	1	179	211124	1	1	0	0	0	0	0	0	0
663	1	256	211124	1	1	0	0	0	0	0	0	0
664	1	179	211124	1	1	0	0	0	0	0	0	0
665	1	256	211124	1	1	0	0	0	0	0	0	0
666	1	256	211124	1	1	0	0	0	0	0	0	0
667	1	256	211124	1	1	0	0	0	0	0	0	0
668	1	256	211124	1	1	0	0	0	0	0	0	0
669	1	179	211124	1	1	0	0	0	0	0	0	0
670	1	179	211124	1	1	0	0	0	0	0	0	0
671	1	179	211124	1	1	0	0	0	0	0	0	0
672	1	256	211124	1	1	0	0	0	0	0	0	0
673	1	179	211124	1	1	0	0	0	0	0	0	0
674	1	256	211124	1	1	0	0	0	0	0	0	0
675	1	256	211124	1	1	0	0	0	0	0	0	0
676	1	256	211124	1	1	0	0	0	0	0	0	0
677	1	256	211124	1	1	0	0	0	0	0	0	0
678	1	186	211124	1	1	0	0	0	0	0	0	0
679	1	256	211124	1	1	0	0	0	0	0	0	0
680	1	179	211124	1	1	0	0	0	0	0	0	0
681	1	179	211124	1	1	0	0	0	0	0	0	0
682	1	256	211124	1	1	0	0	0	0	0	0	0
683	1	256	211124	1	1	0	0	0	0	0	0	0
684	1	179	211124	1	1	0	0	0	0	0	0	0
685	1	256	211124	1	1	0	0	0	0	0	0	0
686	1	256	211124	1	1	0	0	0	0	0	0	0
687	1	179	211124	1	1	0	0	0	0	0	0	0
688	1	256	211124	1	1	0	0	0	0	0	0	0
689	1	180	211124	1	1	0	0	0	0	0	0	0
690	1	180	211124	1	1	0	0	0	0	0	0	0
691	1	256	211124	1	1	0	0	0	0	0	0	0
692	1	256	211124	1	1	0	0	0	0	0	0	0
693	1	180	211124	1	1	0	0	0	0	0	0	0
694	1	256	211124	1	1	0	0	0	0	0	0	0
695	1	236	211124	1	1	0	0	0	0	0	0	0
696	1	256	211124	1	1	0	0	0	0	0	0	0
697	1	180	211124	1	1	0	0	0	0	0	0	0
698	1	256	211124	1	1	0	0	0	0	0	0	0
699	1	243	211124	1	1	0	0	0	0	0	0	0
700	1	256	211124	1	1	0	0	0	0	0	0	0
701	1	256	211124	1	1	0	0	0	0	0	0	0
702	1	256	211124	1	1	0	0	0	0	0	0	0
703	1	256	211124	1	1	0	0	0	0	0	0	0
704	1	256	211124	1	1	0	0	0	0	0	0	0
705	1	180	211124	1	1	0	0	0	0	0	0	0
706	1	256	211124	1	1	0	0	0	0	0	0	0
707	1	256	211124	1	1	0	0	0	0	0	0	0
708	1	256	211124	1	1	0	0	0	0	0	0	0
709	1	256	211124	1	1	0	0	0	0	0	0	0
710	1	256	211124	1	1	0	0	0	0	0	0	0
711	1	180	211124	1	1	0	0	0	0	0	0	0
712	1	180	211124	1	1	0	0	0	0	0	0	0
713	1	256	211124	1	1	0	0	0	0	0	0	0
714	1	196	211124	1	1	0	0	0	0	0	0	0
715	1	180	211124	1	1	0	0	0	0	0	0	0
716	1	180	211124	1	1	0	0	0	0	0	0	0
717	1	180	211124	1	1	0	0	0	0	0	0	0
718	1	180	211124	1	1	0	0	0	0	0	0	0
719	1	181	211124	1	1	0	0	0	0	0	0	0
720	1	256	211124	1	1	0	0	0	0	0	0	0
721	1	181	211124	1	1	0	0	0	0	0	0	0
722	1	181	211124	1	1	0	0	0	0	0	0	0
723	1	256	211124	1	1	0	0	0	0	0	0	0
724	1	256	211124	1	1	0	0	0	0	0	0	0
725	1	210	211124	1	1	0	0	0	0	0	0	0
726	1	181	211124	1	1	0	0	0	0	0	0	0
727	1	256	211124	1	1	0	0	0	0	0	0	0
728	1	256	211124	1	1	0	0	0	0	0	0	0
729	1	181	211124	1	1	0	0	0	0	0	0	0
730	1	181	211124	1	1	0	0	0	0	0	0	0
731	1	193	211124	1	1	0	0	0	0	0	0	0
732	1	256	211124	1	1	0	0	0	0	0	0	0
733	1	256	211124	1	1	0	0	0	0	0	0	0
734	1	181	211124	1	1	0	0	0	0	0	0	0
735	1	181	211124	1	1	0	0	0	0	0	0	0
736	1	185	211124	1	1	0	0	0	0	0	0	0
737	1	256	211124	1	1	0	0	0	0	0	0	0
738	1	256	211124	1	1	0	0	0	0	0	0	0
739	1	181	211124	1	1	0	0	0	0	0	0	0
740	1	182	211124	1	1	0	0	0	0	0	0	0
741	1	182	211124	1	1	0	0	0	0	0	0	0
742	1	182	211124	1	1	0	0	0	0	0	0	0
743	1	182	211124	1	1	0	0	0	0	0	0	0
744	1	182	211124	1	1	0	0	0	0	0	0	0
745	1	200	211124	1	1	0	0	0	0	0	0	0
746	1	182	211124	1	1	0	0	0	0	0	0	0
747	1	256	211124	1	1	0	0	0	0	0	0	0
748	1	182	211124	1	1	0	0	0	0	0	0	0
749	1	182	211124	1	1	0	0	0	0	0	0	0
750	1	256	211124	1	1	0	0	0	0	0	0	0
751	1	256	211124	1	1	0	0	0	0	0	0	0
752	1	182	211124	1	1	0	0	0	0	0	0	0
753	1	256	211124	1	1	0	0	0	0	0	0	0
754	1	193	211124	1	1	0	0	0	0	0	0	0
755	1	256	211124	1	1	0	0	0	0	0	0	0
756	1	182	211124	1	1	0	0	0	0	0	0	0
757	1	256	211124	1	1	0	0	0	0	0	0	0
758	1	256	211124	1	1	0	0	0	0	0	0	0
759	1	182	211124	1	1	0	0	0	0	0	0	0
760	1	256	211124	1	1	0	0	0	0	0	0	0
761	1	182	211124	1	1	0	0	0	0	0	0	0
762	1	184	211124	1	1	0	0	0	0	0	0	0
763	1	256	211124	1	1	0	0	0	0	0	0	0
764	1	182	211124	1	1	0	0	0	0	0	0	0
765	1	256	211124	1	1	0	0	0	0	0	0	0
766	1	256	211124	1	1	0	0	0	0	0	0	0
767	1	256	211124	1	1	0	0	0	0	0	0	0
768	1	182	211124	1	1	0	0	0	0	0	0	0
769	1	182	211124	1	1	0	0	0	0	0	0	0
770	1	256	211124	1	1	0	0	0	0	0	0	0
771	1	183	211124	1	1	0	0	0	0	0	0	0
772	1	256	211124	1	1	0	0	0	0	0	0	0
773	1	256	211124	1	1	0	0	0	0	0	0	0
774	1	183	211124	1	1	0	0	0	0	0	0	0
775	1	183	211124	1	1	0	0	0	0	0	0	0
776	1	256	211124	1	1	0	0	0	0	0	0	0
777	1	256	211124	1	1	0	0	0	0	0	0	0
778	1	256	211124	1	1	0	0	0	0	0	0	0
779	1	256	211124	1	1	0	0	0	0	0	0	0
780	1	256	211124	1	1	0	0	0	0	0	0	0
781	1	183	211124	1	1	0	0	0	0	0	0	0
782	1	256	211124	1	1	0	0	0	0	0	0	0
783	1	256	211124	1	1	0	0	0	0	0	0	0
784	1	256	211124	1	1	0	0	0	0	0	0	0
785	1	183	211124	1	1	0	0	0	0	0	0	0
786	1	183	211124	1	1	0	0	0	0	0	0	0
787	1	256	211124	1	1	0	0	0	0	0	0	0
788	1	256	211124	1	1	0	0	0	0	0	0	0
789	1	256	211124	1	1	0	0	0	0	0	0	0
790	1	256	211124	1	1	0	0	0	0	0	0	0
791	1	183	211124	1	1	0	0	0	0	0	0	0
792	1	256	211124	1	1	0	0	0	0	0	0	0
793	1	221	211124	1	1	0	0	0	0	0	0	0
794	1	256	211124	1	1	0	0	0	0	0	0	0
795	1	256	211124	1	1	0	0	0	0	0	0	0
796	1	256	211124	1	1	0	0	0	0	0	0	0
797	1	256	211124	1	1	0	0	0	0	0	0	0
798	1	183	211124	1	1	0	0	0	0	0	0	0
799	1	256	211124	1	1	0	0	0	0	0	0	0
800	1	256	211124	1	1	0	0	0	0	0	0	0
801	1	256	211124	1	1	0	0	0	0	0	0	0
802	1	184	211124	1	1	0	0	0	0	0	0	0
803	1	184	211124	1	1	0	0	0	0	0	0	0
804	1	184	211124	1	1	0	0	0	0	0	0	0
805	1	256	211124	1	1	0	0	0	0	0	0	0
806	1	256	211124	1	1	0	0	0	0	0	0	0
807	1	184	211124	1	1	0	0	0	0	0	0	0
808	1	256	211124	1	1	0	0	0	0	0	0	0
809	1	256	211124	1	1	0	0	0	0	0	0	0
810	1	184	211124	1	1	0	0	0	0	0	0	0
811	1	256	211124	1	1	0	0	0	0	0	0	0
812	1	256	211124	1	1	0	0	0	0	0	0	0
813	1	256	211124	1	1	0	0	0	0	0	0	0
814	1	256	211124	1	1	0	0	0	0	0	0	0
815	1	254	211124	1	1	0	0	0	0	0	0	0
816	1	184	211124	1	1	0	0	0	0	0	0	0
817	1	184	211124	1	1	0	0	0	0	0	0	0
818	1	184	211124	1	1	0	0	0	0	0	0	0
819	1	184	211124	1	1	0	0	0	0	0	0	0
820	1	256	211124	1	1	0	0	0	0	0	0	0
821	1	256	211124	1	1	0	0	0	0	0	0	0
822	1	256	211124	1	1	0	0	0	0	0	0	0
823	1	256	211124	1	1	0	0	0	0	0	0	0
824	1	256	211124	1	1	0	0	0	0	0	0	0
825	1	256	211124	1	1	0	0	0	0	0	0	0
826	1	256	211124	1	1	0	0	0	0	0	0	0
827	1	184	211124	1	1	0	0	0	0	0	0	0
828	1	256	211124	1	1	0	0	0	0	0	0	0
829	1	185	211124	1	1	0	0	0	0	0	0	0
830	1	185	211124	1	1	0	0	0	0	0	0	0
831	1	185	211124	1	1	0	0	0	0	0	0	0
832	1	185	211124	1	1	0	0	0	0	0	0	0
833	1	256	211124	1	1	0	0	0	0	0	0	0
834	1	185	211124	1	1	0	0	0	0	0	0	0
835	1	256	211124	1	1	0	0	0	0	0	0	0
836	1	256	211124	1	1	0	0	0	0	0	0	0
837	1	256	211124	1	1	0	0	0	0	0	0	0
838	1	256	211124	1	1	0	0	0	0	0	0	0
839	1	185	211124	1	1	0	0	0	0	0	0	0
840	1	256	211124	1	1	0	0	0	0	0	0	0
841	1	185	211124	1	1	0	0	0	0	0	0	0
842	1	256	211124	1	1	0	0	0	0	0	0	0
843	1	185	211124	1	1	0	0	0	0	0	0	0
844	1	185	211124	1	1	0	0	0	0	0	0	0
845	1	256	211124	1	1	0	0	0	0	0	0	0
846	1	185	211124	1	1	0	0	0	0	0	0	0
847	1	256	211124	1	1	0	0	0	0	0	0	0
848	1	256	211124	1	1	0	0	0	0	0	0	0
849	1	256	211124	1	1	0	0	0	0	0	0	0
850	1	186	211124	1	1	0	0	0	0	0	0	0
851	1	186	211124	1	1	0	0	0	0	0	0	0
852	1	186	211124	1	1	0	0	0	0	0	0	0
853	1	256	211124	1	1	0	0	0	0	0	0	0
854	1	256	211124	1	1	0	0	0	0	0	0	0
855	1	256	211124	1	1	0	0	0	0	0	0	0
856	1	256	211124	1	1	0	0	0	0	0	0	0
857	1	256	211124	1	1	0	0	0	0	0	0	0
858	1	256	211124	1	1	0	0	0	0	0	0	0
859	1	186	211124	1	1	0	0	0	0	0	0	0
860	1	256	211124	1	1	0	0	0	0	0	0	0
861	1	256	211124	1	1	0	0	0	0	0	0	0
862	1	256	211124	1	1	0	0	0	0	0	0	0
863	1	256	211124	1	1	0	0	0	0	0	0	0
864	1	256	211124	1	1	0	0	0	0	0	0	0
865	1	256	211124	1	1	0	0	0	0	0	0	0
866	1	256	211124	1	1	0	0	0	0	0	0	0
867	1	186	211124	1	1	0	0	0	0	0	0	0
868	1	256	211124	1	1	0	0	0	0	0	0	0
869	1	256	211124	1	1	0	0	0	0	0	0	0
870	1	256	211124	1	1	0	0	0	0	0	0	0
871	1	186	211124	1	1	0	0	0	0	0	0	0
872	1	256	211124	1	1	0	0	0	0	0	0	0
873	1	256	211124	1	1	0	0	0	0	0	0	0
874	1	256	211124	1	1	0	0	0	0	0	0	0
875	1	186	211124	1	1	0	0	0	0	0	0	0
876	1	256	211124	1	1	0	0	0	0	0	0	0
877	1	186	211124	1	1	0	0	0	0	0	0	0
878	1	187	211124	1	1	0	0	0	0	0	0	0
879	1	187	211124	1	1	0	0	0	0	0	0	0
880	1	187	211124	1	1	0	0	0	0	0	0	0
881	1	187	211124	1	1	0	0	0	0	0	0	0
882	1	187	211124	1	1	0	0	0	0	0	0	0
883	1	187	211124	1	1	0	0	0	0	0	0	0
884	1	187	211124	1	1	0	0	0	0	0	0	0
885	1	187	211124	1	1	0	0	0	0	0	0	0
886	1	256	211124	1	1	0	0	0	0	0	0	0
887	1	187	211124	1	1	0	0	0	0	0	0	0
888	1	187	211124	1	1	0	0	0	0	0	0	0
889	1	187	211124	1	1	0	0	0	0	0	0	0
890	1	256	211124	1	1	0	0	0	0	0	0	0
891	1	256	211124	1	1	0	0	0	0	0	0	0
892	1	256	211124	1	1	0	0	0	0	0	0	0
893	1	256	211124	1	1	0	0	0	0	0	0	0
894	1	256	211124	1	1	0	0	0	0	0	0	0
895	1	187	211124	1	1	0	0	0	0	0	0	0
896	1	255	211124	1	1	0	0	0	0	0	0	0
897	1	256	211124	1	1	0	0	0	0	0	0	0
898	1	256	211124	1	1	0	0	0	0	0	0	0
899	1	226	211124	1	1	0	0	0	0	0	0	0
900	1	256	211124	1	1	0	0	0	0	0	0	0
901	1	256	211124	1	1	0	0	0	0	0	0	0
902	1	256	211124	1	1	0	0	0	0	0	0	0
903	1	256	211124	1	1	0	0	0	0	0	0	0
904	1	256	211124	1	1	0	0	0	0	0	0	0
905	1	256	211124	1	1	0	0	0	0	0	0	0
906	1	187	211124	1	1	0	0	0	0	0	0	0
907	1	256	211124	1	1	0	0	0	0	0	0	0
908	1	187	211124	1	1	0	0	0	0	0	0	0
909	1	187	211124	1	1	0	0	0	0	0	0	0
910	1	256	211124	1	1	0	0	0	0	0	0	0
911	1	256	211124	1	1	0	0	0	0	0	0	0
912	1	256	211124	1	1	0	0	0	0	0	0	0
913	1	256	211124	1	1	0	0	0	0	0	0	0
914	1	256	211124	1	1	0	0	0	0	0	0	0
915	1	256	211124	1	1	0	0	0	0	0	0	0
916	1	256	211124	1	1	0	0	0	0	0	0	0
917	1	256	211124	1	1	0	0	0	0	0	0	0
918	1	256	211124	1	1	0	0	0	0	0	0	0
919	1	256	211124	1	1	0	0	0	0	0	0	0
920	1	256	211124	1	1	0	0	0	0	0	0	0
921	1	256	211124	1	1	0	0	0	0	0	0	0
922	1	256	211124	1	1	0	0	0	0	0	0	0
923	1	256	211124	1	1	0	0	0	0	0	0	0
924	1	256	211124	1	1	0	0	0	0	0	0	0
925	1	256	211124	1	1	0	0	0	0	0	0	0
926	1	256	211124	1	1	0	0	0	0	0	0	0
927	1	256	211124	1	1	0	0	0	0	0	0	0
928	1	256	211124	1	1	0	0	0	0	0	0	0
929	1	256	211124	1	1	0	0	0	0	0	0	0
930	1	256	211124	1	1	0	0	0	0	0	0	0
931	1	256	211124	1	1	0	0	0	0	0	0	0
932	1	256	211124	1	1	0	0	0	0	0	0	0
933	1	256	211124	1	1	0	0	0	0	0	0	0
934	1	256	211124	1	1	0	0	0	0	0	0	0
935	1	256	211124	1	1	0	0	0	0	0	0	0
936	1	256	211124	1	1	0	0	0	0	0	0	0
937	1	256	211124	1	1	0	0	0	0	0	0	0
938	1	256	211124	1	1	0	0	0	0	0	0	0
939	1	256	211124	1	1	0	0	0	0	0	0	0
940	1	256	211124	1	1	0	0	0	0	0	0	0
941	1	256	211124	1	1	0	0	0	0	0	0	0
942	1	256	211124	1	1	0	0	0	0	0	0	0
943	1	256	211124	1	1	0	0	0	0	0	0	0
944	1	256	211124	1	1	0	0	0	0	0	0	0
945	1	256	211124	1	1	0	0	0	0	0	0	0
946	1	256	211124	1	1	0	0	0	0	0	0	0
947	1	256	211124	1	1	0	0	0	0	0	0	0
948	1	256	211124	1	1	0	0	0	0	0	0	0
949	1	256	211124	1	1	0	0	0	0	0	0	0
950	1	256	211124	1	1	0	0	0	0	0	0	0
951	1	256	211124	1	1	0	0	0	0	0	0	0
952	1	256	211124	1	1	0	0	0	0	0	0	0
953	1	256	211124	1	1	0	0	0	0	0	0	0
954	1	256	211124	1	1	0	0	0	0	0	0	0
[truncated: 13,222 more rows]
