# Supplementary material for: Multi-signal regulation of the GSK-3β homolog Rim11 controls meiosis entry in budding yeast
Source: EMBO J. 2024 Jun 17;43(15):3256–86. doi: 10.1038/s44318-024-00149-7 (PMC11294583; doi:10.1038/s44318-024-00149-7)
Supplement: Supplementary file 12 — Source data Fig. 4 [file 44318_2024_149_MOESM12_ESM.zip]

Archive with 24 entries (24 files):
- 4A-4E.xlsx
- 4A. 3SA Htb1-mCherry cropped.tif
- 4A. 3SA Htb1-mCherry non-cropped.tif
- 4A. 3SA merged cropped.tif
- 4A. 3SA Rim11-mNG cropped.tif
- 4A. 3SA Rim11-mNG non-cropped.tif
- 4A. WT Htb1-mCherry cropped.tif
- 4A. WT Htb1-mCherry non cropped.tif
- 4A. WT merged cropped.tif
- 4A. WT Rim11-mNG cropped.tif
- 4A. WT Rim11-mNG non-cropped.tif
- 4E WT Htb1-mCherry non-cropped.tif
- 4E WT Merged cropped.tif
- 4E WT Rim11-mNG cropped.tif
- 4E WT Rim11-mNG non-cropped.tif
- 4E. mds3D Htb1-mCherry cropped.tif
- 4E. mds3D Htb1-mCherry non-cropped.tif
- 4E. mds3D merged cropped.tif
- 4E. mds3D Rim11-mNG cropped.tif
- 4E. mds3D Rim11-mNG non-cropped.tif
- 4E. WT Htb1-mcherry cropped.tif
- 4F. Uncropped WB Hxk1.tif
- 4F. Uncropped WB Ume6.tif
- 4F. Uncropped WB.tif
