# Supplementary material for: Multi-signal regulation of the GSK-3β homolog Rim11 controls meiosis entry in budding yeast
Source: EMBO J. 2024 Jun 17;43(15):3256–86. doi: 10.1038/s44318-024-00149-7 (PMC11294583; doi:10.1038/s44318-024-00149-7)
Supplement: Supplementary file 12 — Source data Fig. 4 [file 44318_2024_149_MOESM12_ESM.zip › 4A-4E.xlsx]

## Sheet: 4A
Mid 10776	Mid 10778	0h 10776	0h 10778	30min 10776	30min 10778	1h 10776	1h 10778	2h 10776	2h 10778	4h 10776	4h 10778
263.225	398.965	350.268	583.979	540.695	563.748	555.805	610.794	516.863	472.226	479.144	541.685
294.575	336.69	387.869	538.236	557.083	542.44	555.94	539.214	514.066	542.713	532.097	519.047
292.048	330.626	398.592	744.833	599.81	748.223	527.525	672.762	570.165	632.33	555.999	558.972
266.433	352.062	356.455	578.06	500.286	657.95	524.69	574.147	498.344	628.324	532.331	563.297
286.936	316.266	343.626	700.575	584.13	739.157	475.553	583.902	538.456	507.312	486.778	635.346
284.314	365.015	420.595	713.9	590.665	557.487	485.089	511.248	536.171	534.668	490.735	550.967
290.244	359.314	364.561	713.415	616.1	560.756	477.343	615.075	498.402	604.639	500.476	473.549
295.671	351.784	377.073	577.049	595.94	636.294	505.371	589.518	448.673	657.149	454.917	634.234
280.153	353.212	321.32	573.164	570.639	582.093	432.962	496.404	502.937	720.464	490.968	523.874
334.736	318.708	358.169	521.138	558.294	535.685	464.11	520.567	496.909	511.861	455.715	495.543
298.398	353.136	372.375	548.801	562.254	551.386	611.846	655.934	495.323	468.519	391.425	516.634
293.7	367.075	398.433	617.88	592.158	557.781	534.814	539.342	548.35	575.235	454.503	491.699
280.275	372.861	396.27	587.097	511.777	635.834	506.411	563.11	525.356	534.516	503.32	523.668
286.472	362.918	388.411	569.829	598.381	611.543	501.16	501.803	496.866	633.508	501.719	553.63
284.529	417.664	390.614	634.695	511.292	509.543	539.452	588.242	490.367	519.775	502.265	521.546
288.846	384.495	403.051	582.296	592.938	529.102	547.696	512.426	434.388	558.009	446.351	613.426
274.14	347.931	375.283	605.653	549.269	530.291	411.192	577.95	482.193	538.969	490.918	505.846
311.158	360.471	414.733	598.649	534.732	712.167	519.834	558.601	478.161	595.752	489.89	511.396
290.865	363.096	410.888	573.894	517.003	537.791	437.733	526.615	498.642	514.984	486.837	538.213
259.35	357.586	432.021	689.749	536.389	618.054	449.389	616.096	511.842	620.36	474.575	510.987
289.874	359.818	378.465	668.015	619.641	566.063	466.004	537.14	511.022	574.877	482.469	557.853
278.828	374.365	397.282	681.242	691.167	584.832	508.792	647.978	530.108	563.395	479.918	539.97
290.161	339.175	355.244	595.946	608.018	576.353	546.91	492.476	504.05	567.642	478.324	560.088
291.456	372.644	440.769	765.689	549.052	629.918	521.53	497.528	516.571	559.973	499.793	555.867
304.245	348.621	379.225	587.539	629.767	736.116	465.687	591.609	535.764	577.084	476.776	556.827
309.783	398.076	390.303	646.597	534.037	612.506	560.459	656.77	565.693	598.419	506.954	537.86
332.539	340.377	410.428	590.534	558.769	694.418	457.64	636.607	508.495	639.213	468.333	597.279
313.001	378.442	420.605	580.048	554.791	643.113	484.533	663.878	471.342	619.114	522.59	561.599
298.707	383.038	410.704	559.573	567.931	568.283	518.433	517.464	478.381	591.327	521.541	507.154
273.858	399.751	395.31	702.478	647.54	588.706	583.581	686.082	539.8	558.253	467.704	596.826
309.295	390.274	377.156	658.28	541.956	672.916	482	564.32	457.138	617.324	494.727	720.188
289.915	352.79	411.274	766.078	577.836	606.638	534.699	635.394	554.985	586.444	490.29	533.638
281.042	341.853	369.131	612.664	651.75	701.583	516.655	655.845	474.124	549.186	511.711	508.165
282.452	450.593	354.293	716.117	619.936	583.926	526.599	650.964	453.518	583.879	506.13	588.612
293.418	348.234	316.17	638.801	556.123	780.977	448.171	832.802	561.727	510.112	526.61	536.875
283.097	329.708	384.113	643.97	617.147	557.541	516.045	712.237	495.616	601.699	542.123	577.836
317.77	348.554	373.919	655.389	623.643	623.1	550.193	602.926	512.853	595.321	475.128	544.379
330.085	341.734	383.021	734.397	572.533	646.47	484.922	591.578	513.081	549.057	467.587	569.728
258.754	315.226	370.479	650.777	633.327	724.941	518.968	721.6	496.773	562.078	534.008	629.181
286.303	344.026	378.248	648.841	611.101	630.699	590.935	547.753	526.829	567.116	521.439	573.828
279.372	373.673	363.862	661.002	664.218	647.617	582.777	678.563	519.813	557.451	539.31	547.412
290.462	337.663	344.564	649.137	539.401	631.251	513.251	686.646	519.275	599.919	545.968	579.464
316.025	353.344	343.892	608.918	571.674	619.063	511.151	679.437	541.288	584.654	543.766	626.077
284.532	365.74	370.915	599.723	651.188	539.2	486.017	666.977	466.744	555.873	528.094	537.695
285.216	375.861	393.439	604.856	611.039	758.684	559.426	574.705	496.749	582.486	503.18	602.017
316.616	348.064	351.975	778.837	591.356	527.106	450.664	715.992	490.376	490.485	531.688	558.057
292.708	375.706	358.832	828.401	516.715	568.397	585.798	602.29	562.636	645.465	549.002	507.448
284.126	398.664	401.624	691.895	515.847	631.806	564.194	641.912	526.138	527.424	494.314	520.144
290.993	405.199	410.005	643.637	501.632	697.099	511.765	715.391	503.305	552.689	474.884	571.399
297.482	368.983		554.231	576.616	521.057	484.334	696.943	480.954	535.733	508.171	562.827

## Sheet: 4B
0h 10776	0h 10778	30min 10776	30min 10778	1h 10776	1h 10778	2h 10776	2h 10778	4h 10776	4h 10778			Mid 10776	Mid 10778	0h 10776	0h 10778	30min 10776	30min 10778	1h 10776	1h 10778	2h 10776	2h 10778	4h 10776	4h 10778
1.43653	1.1937	1.61065	1.88409	1.90468	1.79593	1.66552	2.04511	1.66321	1.46176			1.01802	1.22167	1.21869	1.04641	1.30874	1.1799	1.2623	1.28838	1.40633	1.11925	1.37758	1.44848
1.59891	1.37668	1.71676	2.01744	1.53414	1.59502	1.7946	1.80747	1.43065	1.74086			1.08431	1.24099	1.22765	1.10058	1.19263	1.21718	1.19062	1.28125	1.42893	1.44662	1.14948	1.34097
1.35078	1.57956	1.53372	1.75536	2.00359	2.04641	2.05989	1.78985	1.57708	1.54592			0.98554	1.16217	1.13935	1.15126	1.22975	1.13019	1.22956	1.23664	1.44747	1.42988	1.25357	1.16899
1.28923	1.56487	2.02288	1.49321	1.83525	1.72167	1.69588	1.6158	1.48936	1.55256			1.07919	1.20324	1.30079	1.06215	1.24608	1.30088	1.20004	1.2533	1.50337	1.56664	1.29282	1.14142
1.33811	1.46153	1.71687	1.77317	1.546	1.30436	1.85947	1.70449	1.5147	1.70563			1.00846	1.15183	1.16287	1.09085	1.1457	1.18206	1.11503	1.24898	1.36485	1.52428	1.18601	1.175
1.41714	1.45738	1.84874	1.81633	2.19106	1.7094	1.59752	2.10936	1.40528	1.47917			1.09227	1.16733	1.21687	1.20387	1.2561	1.23498	1.15836	1.17788	1.41889	1.18994	1.1506	1.48266
1.36599	1.3613	1.9128	1.79014	1.64828	1.79288	1.62237	1.87594	1.45204	1.77612			0.982842	1.17532	1.15848	1.29887	1.16109	1.16524	1.20011	1.35007	1.218	1.22829	1.23368	1.45765
1.41628	1.39814	2.06798	1.95781	1.7336	1.96085	1.62114	2.07155	1.72831	1.51852			1.04889	1.18803	1.22172	1.08232	1.11139	1.13484	1.05626	1.20386	1.22172	1.19565	1.56013	1.37426
1.6315	1.4092	1.88406	2.15757	1.85281	1.83163	1.69803	2.06925	1.48378	1.50955			1.05949	1.28934	1.14949	1.221	1.26433	1.17252	1.20449	1.16426	1.18524	1.36209	1.83621	1.47424
1.27723	1.4752	1.43946	1.74222	2.06909	1.72288	1.78652	1.76829	1.70502	1.42247			1.09966	1.0473	1.12621	1.16213	1.16296	1.20374	1.18971	1.34279	1.27431	1.1331	1.75642	1.14259
1.72061	1.73985	1.77334	1.82624	1.74871	1.84562	1.56188	1.86927	1.30654	1.463			1.03313	1.2258	1.15725	1.14166	1.21331	1.25984	1.17227	1.35591	1.352	1.56329	1.28959	1.38696
1.25951	1.61274	1.64356	1.73678	1.62367	1.58995	1.85727	2.17383	1.54654	1.48273			1.07548	1.10448	1.08809	1.198	1.21062	1.13256	1.10263	1.22786	1.24476	1.22739	1.56602	1.25032
1.53987	1.59012	1.94775	1.65101	1.76438	1.90043	1.48964	1.76203	1.43734	1.82713			1.09988	1.03598	1.13016	1.09754	1.19142	1.11346	1.19044	1.18039	1.2668	1.34616	1.51019	1.19781
1.43781	1.54061	1.74621	1.59256	1.84203	1.81228	1.53969	1.4358	1.54762	1.45177			1.05397	1.38505	1.21884	1.14095	1.23374	1.07103	1.29078	1.26249	1.25849	1.48854	1.21498	1.58319
1.93172	1.59991	1.87249	1.76329	1.88042	2.24554	1.31569	1.86028	1.42804	1.54372			1.06403	1.12429	1.21746	1.32637	1.2673	1.36139	1.16278	1.29807	1.38707	1.47116	1.63287	1.33502
1.5523	1.36331	1.48472	1.58632	1.68802	1.99014	1.80621	1.52561	1.91056	1.4436			1.0679	1.20787	1.09477	1.18177	1.04631	1.2766	1.15226	1.31289	1.22597	1.30058	1.54629	1.18578
1.63024	1.43183	2.10955	1.73559	1.96163	2.02995	1.74868	2.09656	1.14973	1.43428			1.05174	1.21585	1.15347	1.24673	1.19431	1.13391	1.21603	1.53206	1.32762	1.19137	1.43588	1.49619
1.59102	1.56853	1.51511	1.54163	1.49128	2.03739	1.70517	1.67536	1.57108	1.41368			1.04726	1.159	1.14912	1.2055	1.24445	1.29169	1.27319	1.22062	1.4007	1.41881	1.11014	1.45925
1.56448	1.40999	1.9951	1.77583	1.57758	2.01722	1.68739	1.52609	1.42216	1.77086			1.00683	1.15013	1.18335	1.08028	1.18634	1.16935	1.24428	1.21936	1.27494	1.34967	1.51847	1.12972
1.52982	1.41564	1.92863	1.7123	1.83707	2.24481	1.65243	1.6515	1.70376	1.63727			1.06725	1.2291	1.11538	1.19957	1.22967	1.11968	1.34424	1.25933	1.26095	1.35383	1.43062	1.48555
1.67945	1.56904	1.69165	1.83488	2.07885	1.5796	1.40881	1.58435	1.79824	1.44722			1.03488	1.14472	1.10679	1.04414	1.10611	1.20031	1.20438	1.28309	1.23375	1.29527	1.14478	1.05808
1.62664	1.44199	1.52082	1.82614	2.05244	1.65282	1.64719	1.72086	1.43742	1.29414			1.04106	1.13193	1.19118	1.1574	1.18598	1.26581	1.10495	1.15973	1.29519	1.63408	1.031	1.18589
1.48361	1.46819	1.76511	1.64981	1.98022	1.87223	1.43605	2.03349	1.53994	1.7403			1.0329	1.22462	1.12558	1.10838	1.19899	1.1282	1.16192	1.28292	1.23295	1.40065	1.09416	1.38257
1.61414	1.48997	1.7866	1.72891	2.17937	1.59684	1.68089	1.5396	1.5525	1.67342			1.0262	1.10362	1.12281	1.12235	1.31668	1.08376	1.15141	1.24934	1.31391	1.36892	1.17413	1.11752
1.43127	1.38533	1.70255	1.57336	2.1181	1.8977	1.59347	1.9906	1.57722	1.59652			1.08734	1.42144	1.25676	1.2242	1.24599	1.13829	1.27259	1.26258	1.22826	1.22098	1.22794	1.64084
1.36898	1.39661	1.53422	1.75881	1.57954	1.9774	1.34044	1.6517	1.51304	1.22799			1.06625	1.16236	1.12407	1.18987	1.24994	1.04689	1.28673	1.23331	1.33558	1.37993	1.79554	1.36528
1.41895	1.35822	1.83437	1.90659	1.86302	1.74519	1.77259	1.6333	1.87079	1.54305			1.01233	1.28251	1.08875	1.07098	1.20388	1.20733	1.1734	1.24988	1.2054	1.30938	1.19395	1.31257
1.56185	1.58775	1.49321	1.7904	1.74813	1.88085	1.82427	1.90688	1.56387	1.32966			1.04705	1.18218	1.17532	1.14861	1.21434	1.12727	1.24148	1.31784	1.36161	1.20809	1.31322	1.15009
1.4112	1.36037	1.93029	1.78607	2.13742	2.04608	1.68801	1.80369	1.41383	1.48479			1.06052	1.18538	1.16685	1.12737	1.2537	1.16041	1.12588	1.52232	1.28468	1.2605	1.20815	1.334
1.46661	1.34122	1.69813	1.60671	1.69922	1.59672	1.6302	1.55926	1.57771	1.34108			1.05924	1.24368	1.16588	1.0786	1.20312	1.20607	1.09221	1.28161	1.33829	1.54395	1.34682	1.13119
1.48867	1.50246	2.01673	1.82662	1.87611	1.61321	1.62849	1.79649	1.42326	1.49336			1.06111	1.22427	1.2099	1.2244	1.2205	1.18028	1.30808	1.26895	1.17713	1.2065	1.35643	1.38531
1.35724	1.15698	1.81804	1.74354	2.1257	2.36584	1.66974	1.88256	1.57955	1.73219			1.04985	1.23411	1.1049	1.17919	1.15416	1.21679	1.10327	1.32097	1.11378	1.21367	1.11301	1.16847
1.3762	1.18584	1.95607	1.93585	1.75147	1.65182	1.71024	1.78995	1.59398	1.50474			1.0859	1.21817	1.09987	1.22728	1.20388	1.43575	1.24641	1.27398	1.33471	1.23087	1.09484	1.08542
1.64074	1.28485	1.88633	1.68737	1.33922	1.532	1.72275	1.70646	1.47294	1.60379			1.03998	1.28585	1.17035	1.25087	1.24204	1.30075	1.29224	1.22657	1.09681	1.28649	1.31573	1.40955
1.86947	1.48266	2.01042	1.45661	1.79821	1.93203	1.58298	1.65832	1.59693	1.53387			1.01277	1.13723	1.02842	1.17749	1.18124	1.22389	1.31532	1.18246	1.29557	1.38218	1.17537	1.24473
1.59219	1.35426	1.82612	1.91701	1.70954	1.51144	1.58381	1.50823	1.47928	1.40096			1.08082	1.18266	1.16023	1.11624	1.23303	1.38252	1.16828	1.29396	1.08874	1.38785	1.16201	1.10037
1.62382	1.34975	1.69169	1.8231	1.96038	1.84284	1.63091	1.7782	1.62716	1.4667			1.00764	1.19504	1.13904	1.17336	1.24286	1.14758	1.21768	1.27341	1.26257	1.30209	1.19151	1.4659
1.44919	1.30006	1.64825	1.64992	1.56188	1.66209	1.52848	1.64933	1.43499	1.59943			1.05636	1.1016	1.13505	1.05546	1.16181	1.12508	1.11904	1.18351	1.11094	1.26826	1.36324	1.191
1.36141	1.46043	1.93392	1.7861	1.46914	1.55632	1.7353	2.02207	1.29907	1.52487			1.05176	1.1755	1.11064	1.13961	1.1139	1.28335	1.24509	1.24821	1.33254	1.13735	1.36095	1.46785
1.49502	1.36388	1.80332	1.80274	1.69944	1.96649	2.00335	1.94376	1.48148	1.52636			1.03182	1.28318	1.14347	1.1009	1.25781	1.11058	1.16608	1.28513	1.22639	1.44932	1.19231	1.29799
1.37683	1.37607	1.74846	1.64818	2.0095	1.93604	1.90959	1.8045	1.54957	1.45197			1.0321	1.11953	1.122	1.19402	1.18617	1.1223	1.20782	1.26465	1.27541	1.2656	1.12984	1.17302
1.38008	1.3493	2.29507	1.76618	1.41839	2.05669	1.52666	1.59826	1.63728	1.45594			1.06462	1.12192	1.17968	1.12431	1.33347	1.10903	1.33648	1.30524	1.10147	1.38427	1.11795	1.31589
1.52893	1.39281	1.74099	1.7043	1.85643	1.8271	1.86778	1.59583	1.50828	1.29143			1.03042	1.16031	1.07502	1.09769	1.28944	1.25493	1.20843	1.22621	1.14861	1.21734	1.07943	1.20452
1.51268	1.51314	1.66477	1.75288	1.48539	1.97442	1.69789	1.84072	1.385	1.47046			1.02539	1.19844	1.18154	1.12807	1.26553	1.23878	1.03575	1.26174	1.29942	1.30935	1.64904	1.31975
1.54604	1.63425	1.64316	1.86261	1.9652	1.98029	1.85534	1.70643	2.19728	1.46447			1.02032	1.13621	1.11417	1.16605	1.29385	1.11318	1.2252	1.15294	1.3778	1.2403	1.08167	1.21942
1.5286	1.41707	1.67969	1.60137	1.83772	1.9528	1.51296	1.73783	1.47579	1.64912			1.0762	1.18593	1.14281	1.14048	1.2141	1.14431	1.19126	1.11304	1.42352	1.18167	1.47491	1.15621
1.41031	1.38371	2.08483	1.86138	1.88475	1.71033	1.97691	1.74525	1.86342	1.42943			0.97365	1.05258	1.15364	1.17542	1.27617	1.04392	1.24942	1.35899	1.27523	1.34797	1.18177	1.30384
1.45859	1.34265	1.7482	1.96801	1.92602	1.64579	1.71544	1.51622	1.25798	1.41519			1.03608	1.13822	1.09577	1.22466	1.11779	1.12011	1.13392	1.17995	1.26189	1.27585	1.42521	1.15166
1.69909	1.48667	1.87093	1.68839	1.78692	1.97213	2.00494	1.80944	1.5548	1.49353			1.09008	1.23691	1.12052	1.11491	1.0889	1.00702	1.15568	1.25181	1.1595	1.2734	1.38874	1.33671
	1.36168	2.07207	1.96239	1.56101	1.64119	1.91186	1.72664	1.36865	1.42139			1.08796	1.17049	1.21685	1.17567	1.10608	1.12905	1.11789	1.21397	1.29445	1.18419		1.33972
														1.12899	1.27987								1.0894
														1.12941	1.10234
															1.23463

## Sheet: 4C
	WT (10297)			pmd1 -/- (10716)			mds3 -/- (10718)
YPD (E)	0.000600876	0.000646946		0.000761407	0.000690539		0.00140431	0.00172637
0h	0.0477607	0.0376884		0.0275167	0.0504827		0.252531	0.152096
30min	0.471474	0.485222		0.423302	0.538954		2.15195	1.30161
1h	0.673838	0.779043		0.698253	0.8494		1.58498	1.83715
2h	1.085	1.29021		1.0292	1.15219		2.84675	2.87077
4h	2.11646	2.21691		2.25561	2.17021		3.63229	4.11076

## Sheet: 4D
		WT (10297)			pmd1-/- (10716)			mds3-/- (10718)
	0	0	0		0	0		0	0
	2	0	0		0	0		0	0
	4	1	0		0.5	0		3.5	0.05
	6	10	7.5		9.04762	2		34	30.3333
	8	56.4356	51.5		57.5	34.8259		76.5	73.5
	10	65	69		71	55.7214		80.597	84.5
	24	75	83		81.592	61.5		82.5	88

## Sheet: 4E
1h 10297	1h 10718	1h 10762	2h 10297	2h 10718	2h 10762	4h 10297	4h 10718	4h 10762
2.02827	1.92057	2.1336	1.88848	1.89951	2.04144	1.67546	1.37878	1.65289
1.85296	2.32322	1.57706	1.68014	2.33938	1.34435	2.01777	2.0715	1.77888
1.44603	2.18098	2.04645	1.91913	1.48768	1.85951	1.68755	1.67148	1.73478
1.58224	1.89434	1.77405	1.64773	1.87377	1.78078	1.66066	1.84418	1.7739
1.4023	1.99269	2.32149	1.72462	2.01056	1.97248	1.54783	1.62659	1.56541
1.85155	2.12305	2.47584	1.6734	1.60569	1.44408	1.90791	2.11722	1.7385
1.52369	1.83442	2.31575	1.82804	1.90227	1.57694	1.74834	1.62586	1.56373
1.78157	1.87833	1.94347	1.80195	2.01967	1.96877	1.91284	1.47149	1.74222
1.33593	2.16245	1.81434	1.58009	1.9854	2.23494	1.61213	1.67381	1.55509
1.65593	2.09432	1.98733	1.61601	2.19825	1.73261	1.73378	1.52556	1.92147
1.66775	2.22216	1.54781	1.89384	1.74543	1.57754	1.59172	1.63337	1.75135
1.62711	1.86018	2.25982	1.66909	2.24593	1.92239	1.69584	1.54007	1.68876
1.80777	2.3562	1.92694	1.73542	1.95473	1.74928	2.00029	1.83405	1.41191
1.42515	1.26164	1.36197	1.74008	1.69936	2.02059	1.65277	1.64781	1.67036
2.12219	2.12316	1.71989	1.9311	2.38261	1.63729	1.51365	1.76016	1.67055
1.87627	1.92685	1.76448	1.68012	1.96583	1.88521	1.57388	1.67835	1.50266
1.58759	1.97199	1.7889	1.90141	1.83518	2.08448	2.08606	1.79634	1.56732
1.81508	1.79564	1.66022	1.74957	2.0403	1.83141	1.45197	1.36377	1.73124
1.8282	1.83502	1.51695	1.82056	1.8432	1.82513	1.66897	1.55235	1.73641
1.91143	2.27716	1.6038	1.82733	1.8914	1.73227	1.57828	1.60823	1.84642
1.37021	1.80022	1.87742	1.73971	2.32412	1.36972	1.74792	1.89772	1.70031
2.17023	2.05156	1.55331	1.66817	2.11019	1.77449	1.4332	1.46884	1.49342
1.59323	2.36868	1.63872	1.66249	1.41569	1.89317	1.72602	1.74063	1.91094
1.80072	1.89786	1.51306	1.77702	1.76832	1.75435	1.41705	1.69427	1.66815
1.8003	2.17965	2.23048	1.61894	1.95246	1.89132	1.82478	1.82303	1.63727
1.7883	2.13119	2.06406	1.66605	1.86048	1.45919	1.6194	1.69372	1.49109
1.71147	2.20333	1.83378	1.87464	2.01486	1.36067	1.549	1.92223	1.68775
1.64058	2.27358	1.32727	1.35614	2.14109	1.63056	1.49465	2.14226	1.7558
1.64012	1.87621	1.87636	1.69838	1.82768	1.74872	1.51156	1.74842	1.79643
1.37755	2.1697	2.23342	1.60562	2.02383	1.63931	1.43289	1.62972	1.81361
1.82073	1.68508	2.13259	1.80244	1.91251	2.13162	1.45563	1.61081	1.70318
1.83377	2.11196	1.81601	1.66529	2.1159	1.59349	1.71646	1.64692	1.43063
1.77745	2.2165	1.90621	1.46632	2.00644	1.99079	1.65108	1.69167	1.93337
1.6171	1.98468	2.02296	1.26887	1.90891	2.01134	1.74424	1.5579	1.61524
1.55929	2.27224	1.84679	1.77809	1.69616	1.4665	1.41	1.39811	1.64424
1.7189	1.89847	1.43073	1.58706	1.63059	1.9897	1.78493	1.79722	1.76997
1.60682	1.91474	1.88947	1.40197	2.00428	1.78046	1.53702	1.57752	2.03999
1.29185	2.12563	2.173	1.75525	2.03275	2.01834	1.68719	1.77094	1.8766
1.60343	2.5021	1.5311	1.7058	1.68036	1.74903	1.60227	1.83105	1.92717
1.79278	2.16809	1.74024	1.74734	2.18104	2.14203	1.63181	2.21523	1.64801
1.55228	2.03787	1.56227	1.56915	2.12864	1.46616	1.59441	1.61782	1.9002
1.58816	1.94792	1.96943	1.63705	2.06702	1.72617	1.5231	1.64526	1.69195
1.53782	1.85496	2.10979	1.60605	2.00223	1.91437	1.65255	1.70143	1.8122
1.74795	2.11188	2.11307	1.76214	2.23532	1.80896	1.73636	1.50008	1.48222
1.50535	1.99922	1.95403	1.74665	1.78627	1.86817	1.48362	1.70157	1.62882
1.66676	1.723	1.81315	1.80675	2.01138	1.52037	1.64445	1.8413	1.55381
1.75695	2.19078	2.06843	1.70672	1.7684	1.94262	1.71949	1.70724	1.74068
2.00549	2.19894	1.91596	1.55622	2.2667	1.48633	1.66558	1.90737	1.70626
1.77565	1.92137	2.26417	1.76587	1.85299	1.74872	1.82003	1.86064	1.72058
1.64556	2.16519	1.49287	1.84654	1.87751	1.62643	1.52263	1.70723	1.70289
