# Supplementary material for: Multi-signal regulation of the GSK-3β homolog Rim11 controls meiosis entry in budding yeast
Source: EMBO J. 2024 Jun 17;43(15):3256–86. doi: 10.1038/s44318-024-00149-7 (PMC11294583; doi:10.1038/s44318-024-00149-7)
Supplement: Supplementary file 13 — Source data Fig. 5 [file 44318_2024_149_MOESM13_ESM.zip]

Archive with 42 entries (31 files):
- Figure 5/
- Figure 5/Figure 5A/
- Figure 5/Figure 5A-5B.xlsx
- Figure 5/Figure 5A/Rim11-mNG WT/
- Figure 5/Figure 5A/Rim11-mNG WT/Htb1-mCherry cropped.tif
- Figure 5/Figure 5A/Rim11-mNG WT/Htb1-mCherry non-cropped.tif
- Figure 5/Figure 5A/Rim11-mNG WT/merged cropped.tif
- Figure 5/Figure 5A/Rim11-mNG WT/Rim11-mNG cropped.tif
- Figure 5/Figure 5A/Rim11-mNG WT/Rim11-mNG non-cropped.tif
- Figure 5/Figure 5A/Rim11-mNG Y199F/
- Figure 5/Figure 5A/Rim11-mNG Y199F/Htb1-mCherry cropped.tif
- Figure 5/Figure 5A/Rim11-mNG Y199F/Htb1-mCherry non-cropped.tif
- Figure 5/Figure 5A/Rim11-mNG Y199F/merged cropped.tif
- Figure 5/Figure 5A/Rim11-mNG Y199F/Rim11-mNG cropped.tif
- Figure 5/Figure 5A/Rim11-mNG Y199F/Rim11-mNG non-cropped.tif
- Figure 5/Figure 5B/
- Figure 5/Figure 5B/Rim11-mNG ime1-delete/
- Figure 5/Figure 5B/Rim11-mNG ime1-delete/Htb1-mCherry cropped.tif
- Figure 5/Figure 5B/Rim11-mNG ime1-delete/Htb1-mCherry non-cropped.tif
- Figure 5/Figure 5B/Rim11-mNG ime1-delete/merged cropped.tif
- Figure 5/Figure 5B/Rim11-mNG ime1-delete/Rim11-mNG cropped.tif
- Figure 5/Figure 5B/Rim11-mNG ime1-delete/Rim11-mNG non-cropped.tif
- Figure 5/Figure 5B/Rim11-mNG WT/
- Figure 5/Figure 5B/Rim11-mNG WT/Htb1-mCherry cropped.tif
- Figure 5/Figure 5B/Rim11-mNG WT/Htb1-mCherry non-cropped.tif
- Figure 5/Figure 5B/Rim11-mNG WT/merged cropped.tif
- Figure 5/Figure 5B/Rim11-mNG WT/Rim11-mNG cropped.tif
- Figure 5/Figure 5B/Rim11-mNG WT/Rim11-mNG uncropped.tif
- Figure 5/Figure 5C/
- Figure 5/Figure 5C/Uncropped WB Hxk1.tif
- Figure 5/Figure 5C/Uncropped WB Ume6.tif
- Figure 5/Figure 5C/Uncropped WB.tif
- Figure 5/Figure 5D/
- Figure 5/Figure 5D/Uncropped WB Hxk1.tif
- Figure 5/Figure 5D/Uncropped WB Ume6.tif
- Figure 5/Figure 5D/Uncropped WB.tif
- Figure 5/Figure 5E/
- Figure 5/Figure 5E/Uncropped WB Hxk1.tif
- Figure 5/Figure 5E/Uncropped WB Ume6.tif
- Figure 5/Figure 5E/Uncropped WB.tif
- Figure 5/Figure 5F/
- Figure 5/Figure 5F/Figure 5F.xlsx
