# Supplementary material for: Multi-signal regulation of the GSK-3β homolog Rim11 controls meiosis entry in budding yeast
Source: EMBO J. 2024 Jun 17;43(15):3256–86. doi: 10.1038/s44318-024-00149-7 (PMC11294583; doi:10.1038/s44318-024-00149-7)
Supplement: Supplementary file 13 — Source data Fig. 5 [file 44318_2024_149_MOESM13_ESM.zip › Figure 5/Figure 5A-5B.xlsx]

## Sheet: 5A
WT (10776) Midlog	Y199F (10983) Midlog	WT (10776) 0h SPO	Y199F (10983) 0h SPO	WT (10776) 30min	YY199F (10983) 30min	WT (10776) 1h	Y199F (10983) 1h	WT (10776) 2h	Y199F (10983) 2h	WT (10776) 4h	Y199F (10983) 4h
1.04135	1.28296	1.44259	1.33612	1.90849	1.61644	1.73855	1.41928	1.81941	1.50916	1.52312	1.45048
1.04025	1.2816	1.50577	1.51533	1.44123	1.46739	2.00788	1.56473	1.61337	1.42126	1.54539	1.3233
1.04502	1.27384	1.52156	1.3816	1.53805	1.46393	1.7046	1.37661	1.72755	1.62755	1.45964	1.2691
1.039	1.31822	1.64424	1.52859	1.41283	1.46638	1.74631	1.53181	1.81146	1.48822	1.52332	1.31234
1.01077	1.18657	1.44293	1.52354	1.36806	1.45758	1.90681	1.53523	2.09278	1.37312	1.43033	1.3678
1.0103	1.37767	1.46861	1.45	1.63356	1.79596	1.5337	1.43295	2.03272	1.50403	1.59179	1.36049
1.03665	1.35679	1.59835	1.26462	1.56313	1.58324	1.74798	1.51728	1.54745	1.46106	1.78209	1.34676
1.02112	1.2489	1.55671	1.59802	1.72218	1.54359	1.81586	1.50313	1.86104	1.55228	1.73205	1.31491
1.028	1.30679	1.6481	1.6045	1.66581	1.3559	1.83246	1.31252	1.68744	1.53114	1.71321	1.3261
1.06365	1.33656	1.4774	1.46877	2.04036	1.43394	1.6429	1.32003	1.59252	1.59037	1.92643	1.41664
1.05398	1.18615	1.55832	1.5838	1.92066	1.50897	1.64517	1.31339	1.83944	1.51855	1.66353	1.57294
1.01093	1.24925	1.56466	1.53257	1.52418	1.35303	1.79557	1.42279	1.36051	1.26698	1.54104	1.43803
1.00282	1.2062	1.48315	1.46463	1.66492	1.4134	1.53649	1.54649	2.06764	1.30543	1.50744	1.35336
0.958234	1.19697	1.42919	1.54662	1.65087	1.55562	1.6179	1.40179	1.6699	1.60601	1.58412	1.41354
0.995369	1.27417	1.42318	1.38491	1.53571	1.51845	1.70485	1.401	1.76682	1.6343	1.66136	1.44866
1.02198	1.29028	1.24226	1.22297	1.53727	1.65075	1.65021	1.52352	1.98437	1.45786	2.02617	1.38539
1.00543	1.32346	1.58819	1.42281	1.71056	1.4548	1.6582	1.42549	1.74229	1.46507	1.66337	1.46334
1.00576	1.2183	1.49065	1.28406	1.59706	1.42998	1.56306	1.51464	1.72335	1.56434	1.57466	1.38205
1.02289	1.19631	1.59456	1.56819	1.8216	1.61096	1.56494	1.44878	1.7703	1.56117	1.57603	1.34475
0.970508	1.26967	1.45546	1.32841	1.58655	1.47976	1.59242	1.34596	1.96894	1.52284	2.07011	1.46793
1.0415	1.17734	1.43952	1.45909	1.83971	1.39589	1.66977	1.51395	1.8616	1.52264	1.63805	1.3458
1.05562	1.3854	1.35153	1.56295	1.81519	1.49715	1.69225	1.48464	1.59547	1.51426	1.62443	1.36434
1.10745	1.31882	1.66093	1.50263	1.8943	1.74061	1.68382	1.64549	1.61479	1.47302	1.78933	1.52383
1.03043	1.23265	1.60343	1.45585	1.7088	1.81723	1.94822	1.42855	1.96728	1.38984	1.45792	1.22476
1.04953	1.26755	1.4125	1.38299	1.5563	1.50484	1.47544	1.32453	1.81173	1.36691	1.6611	1.30197
0.964273	1.26734	1.32727	1.87933	1.57906	1.63717	1.61353	1.62443	1.95569	1.48795	1.47158	1.35756
1.01312	1.30576	1.64391	1.38611	1.73787	1.68515	1.79946	1.50341	1.67392	1.47082	1.61398	1.44447
1.03215	1.27008	1.23573	1.52442	1.59507	1.59981	1.69769	1.38635	1.62218	1.45951	1.72574	1.31452
1.00058	1.20993	1.46137	1.49888	1.48451	1.62632	1.80795	1.5028	1.79146	1.38932	1.70254	1.59622
1.00733	1.30356	1.56241	1.37136	1.94198	1.51114	1.60032	1.44677	1.66924	1.63477	1.5887	1.54872
1.02226	1.28595	1.565	1.44967	1.67995	1.60958	1.6018	1.39211	1.6213	1.34407	1.42021	1.39906
1.05751	1.32356	1.42536	1.53603	1.46352	1.39644	1.65061	1.41257	1.71909	1.40928	1.37895	1.609
1.03546	1.20718	1.62151	1.40116	1.68913	1.46947	1.80755	1.54959	1.90025	1.57438	1.83799	1.58995
1.0366	1.26889	1.30092	1.44502	1.93152	1.41571	1.53942	1.40974	1.81689	1.29776	1.75908	1.37536
1.02598	1.32136	1.49989	1.53733	1.53097	1.49188	2.0295	1.47514	1.63734	1.48653	1.74252	1.55133
1.04621	1.30542	1.43994	1.49111	1.87492	1.3453	1.97984	1.50623	1.76036	1.64557	1.64652	1.4221
1.02289	1.34759	1.52715	1.33208	1.73963	1.6051	1.53513	1.46329	1.71991	1.38736	1.57006	1.36796
1.0186	1.25517	1.46524	1.57659	1.74067	1.38285	1.80762	1.37197	1.59554	1.5295	1.76981	1.46761
1.01317	1.21445	1.4564	1.48336	1.42838	1.47845	1.37909	1.28753	1.79813	1.44066	1.66691	1.29337
1.03361	1.24208	1.5892	1.4217	1.56143	1.50091	1.58013	1.49596	1.82443	1.39983	1.64909	1.30518
1.12513	1.31227	1.60159	1.46566	2.14954	1.49933	1.68428	1.43267	1.90405	1.4578	1.53216	1.52678
1.1055	1.27928	1.47483	1.52219	1.71623	1.42894	1.77348	1.67241	1.83829	1.42373	1.54255	1.53656
1.07095	1.36399	1.61301	1.5685	2.0268	1.4694	1.96706	1.49546	1.84417	1.41657	1.80449	1.34251
1.0727	1.30551	1.5084	1.4396	1.64249	1.54255	1.68946	1.538	1.87379	1.49893	1.60314	1.44437
1.11891	1.26629	1.42613	1.67751	1.59309	1.50772	1.50523	1.55487	1.77809	1.43458	1.58743	1.43919
1.03691	1.3575	1.51751	1.41829	1.55892	1.66959	1.48883	1.5175	1.65231	1.3978	1.66111	1.39184
1.10091	1.20541	1.55228	1.34152	1.66614	1.44748	1.49505	1.54809	1.56103	1.52636	1.68732	1.41913
1.03886	1.24863	1.59495	1.52489	1.52875	1.54136	1.77333	1.81613	1.62407	1.34584	1.51038	1.43209
1.10112	1.1661	1.60104	1.46692	1.50945	1.46139	1.7753	1.56861	1.7837	1.45197	1.71525	1.39573
0.994533	1.27128	1.57998	1.42465	1.52466	1.56024	1.89592	1.44202	1.91615	1.49858	1.88133	1.4039
1.04132										1.76591
										1.54376

## Sheet: 5B
Midlog 10297	Midlog 10918	0h SPO 10297	0h SPO 10918	30min 10297	30min 10918	1h 10297	1h 10918	2h 10297	2h 10918	4h 10297	4h 10918
1.00446	1.02544	1.45581	1.52238	1.63648	1.65033	1.59983	1.61866	1.62598	1.60461	1.7334	1.62488
0.963097	1.02257	1.68133	1.30702	1.42379	1.19856	1.9303	1.30911	1.65488	1.64613	1.53059	1.70248
0.988833	0.979339	1.61013	1.52648	1.53422	1.6754	1.67654	1.48359	1.4769	1.59285	1.86562	1.67572
1.04658	1.02831	1.38695	1.34914	1.61559	1.32885	1.91802	1.53036	1.43248	1.64382	1.42818	1.50685
0.98495	0.996924	1.29628	1.35462	1.49281	1.47895	1.88887	1.58263	1.48036	1.37756	1.56496	1.58834
0.981439	1.03183	1.71644	1.22978	1.67087	1.57704	1.94415	1.57203	1.53477	1.70075	1.51384	1.81918
1.00572	1.02763	1.44299	1.40901	1.51617	1.36137	1.88382	1.53339	1.78593	1.33558	1.41546	1.55612
1.03087	1.0036	1.54134	1.38512	1.80419	1.54586	1.84101	1.42321	1.69023	1.40646	1.7486	1.75125
1.04568	0.984576	1.55205	1.51226	1.67555	1.54874	1.77786	1.50911	1.9701	1.4681	1.6652	1.53675
1.04447	1.0974	1.6736	1.159	1.49173	1.6386	1.5049	1.4291	1.62532	1.22465	1.66807	1.51966
1.00401	0.994266	1.48532	1.34932	1.61323	1.59709	1.77069	1.24303	1.80595	1.61319	1.59991	1.50638
1.02398	0.962505	1.37402	1.38195	1.58217	1.62001	1.33992	1.48327	1.6741	1.44765	1.45805	1.44746
1.00841	0.984298	1.5911	1.46582	1.70348	1.6649	1.5989	1.43594	1.47646	1.67093	1.49172	1.59412
0.984904	1.08305	1.45649	1.37269	1.61088	1.51313	1.8524	1.45623	1.88412	1.36993	1.52103	1.66447
1.06552	1.03132	1.6412	1.24083	1.65947	1.56619	1.44672	1.40357	2.13689	1.50699	1.65975	1.59959
1.02201	0.989399	1.42934	1.50019	2.0761	1.59817	1.78246	1.41259	1.83841	1.36836	1.58271	1.64736
0.973419	0.993458	1.45477	1.28117	1.39058	1.48053	1.77847	1.46167	1.4591	1.46196	1.64083	1.41908
1.04927	1.03383	1.55557	1.50009	1.82958	1.38717	1.89496	1.50475	1.52886	1.25249	1.60778	1.61541
0.985272	0.98446	1.36365	1.22144	1.45539	1.41215	1.46517	1.39677	1.89837	1.54593	1.86173	1.6289
1.01516	1.00357	1.39091	1.29858	1.47269	1.50423	1.45437	1.43245	1.7087	1.49196	1.57204	1.41904
0.996339	1.01327	1.47234	1.16102	1.46454	1.49983	1.67827	1.42152	1.46798	1.5385	1.52694	1.45071
1.0044	0.985865	1.45659	1.38109	1.38239	1.61282	1.71124	1.67249	1.64249	1.45878	1.34285	1.6305
1.01644	1.01699	1.86704	1.11738	1.71477	1.43154	1.73554	1.39414	1.60649	1.49677	1.88501	1.62905
0.975625	0.950361	1.61792	1.24345	1.81723	1.5797	2.0735	1.50696	1.72744	1.35716	1.46379	1.54505
0.983943	1.0279	1.64431	1.13118	1.58454	1.56502	2.14698	1.65575	1.47133	1.549	1.69103	1.52089
1.04406	0.991482	1.59113	1.11209	1.59812	1.43048	1.51672	1.52524	1.35429	1.62639	1.60014	1.75183
1.00755	1.06936	1.43458	1.33846	1.3919	1.6374	1.53774	1.55049	1.72439	1.5311	1.59009	1.665
1.04514	0.998339	1.55725	1.26499	1.7075	1.67979	1.38651	1.58813	1.63314	1.45812	1.6349	1.63203
1.01205	0.951056	1.82545	1.2852	1.64992	1.39313	1.84713	1.57558	1.86945	1.5358	1.47118	1.6743
1.03426	1.01699	1.55366	1.20963	1.52457	1.49646	1.86704	1.72663	1.72193	1.39155	1.6146	1.76461
0.978482	0.974011	1.60919	1.45142	1.58797	1.42561	1.95225	1.72219	1.69221	1.69948	1.9057	1.69345
0.998609	1.02151	1.28102	1.25271	1.963	1.53909	1.96076	1.55684	1.58161	1.53929	1.51358	1.45445
1.06459	0.990809	1.3216	1.44707	1.81673	1.52773	1.46152	1.51828	1.91796	1.48847	1.51579	1.58492
0.966955	1.02112	1.63843	1.4813	1.57171	1.59492	2.15026	1.64475	1.83307	1.54122	1.48594	1.55877
0.980995	1.01554	1.47218	1.26964	1.4873	1.48148	1.66668	1.58289	2.25708	1.58543	2.14881	1.74723
1.00401	0.966821	1.90382	1.2154	1.73002	1.57013	1.88276	1.45032	1.49069	1.66159	1.63685	1.83762
0.97141	0.949056	1.48619	1.44386	1.60966	1.56634	1.66404	1.37266	1.73235	1.70528	1.36607	1.63911
0.993755	0.961813	1.49081	1.44948	1.93195	1.44174	1.54754	1.64502	1.70146	1.51648	1.66382	1.64418
0.999916	1.00278	1.29977	1.25011	1.54568	1.49997	1.59404	1.5264	1.70995	1.63583	1.72363	1.71577
1.03934	0.99026	1.42391	1.36933	1.60355	1.52369	1.75642	1.47313	1.71834	1.75642	1.94636	1.52218
1.02229	1.07981	1.48753	1.63576	1.65159	1.41801	1.82016	1.51234	1.74267	1.55463	1.64224	1.6952
0.998178	1.0073	1.53302	1.17744	1.45728	1.54398	1.93222	1.55655	1.361	1.60927	1.47362	1.6226
1.05532	0.974614	1.54846	1.22725	1.42714	1.51256	1.83878	1.56994	1.39447	1.59858	1.65427	1.63407
0.990493	1.0029	1.35126	1.24358	1.50977	1.55353	1.7404	1.51664	1.5376	1.42334	1.47876	1.70418
1.00008	0.998431	1.47676	1.17968	1.44264	1.44731	1.40139	1.54627	1.84161	1.53041	1.68576	1.69918
0.984385	0.970637	1.32476	1.45469	1.66337	1.51446	1.59373	1.58703	1.63038	1.63403	1.89763	1.56329
0.983481	1.00311	1.5602	1.2546	1.50531	1.61461	1.43216	1.48595	2.03948	1.51623	1.75993	1.71736
1.00332	1.02785	1.59076	1.30716	1.63291	1.75565	1.63608	1.50756	1.66753	1.50402	1.62425	1.48576
1.05398	0.984425	1.64058	1.42939	1.46863	1.56102	1.57509	1.45455	1.72405	1.64218	1.67759	1.53221
1.00322	1.03316	1.52746	1.19565	2.02857	1.65634	2.00384	1.4617	1.57472	1.50915	1.58253	1.55274
											1.72784
