# Supplementary material for: Multi-signal regulation of the GSK-3β homolog Rim11 controls meiosis entry in budding yeast
Source: EMBO J. 2024 Jun 17;43(15):3256–86. doi: 10.1038/s44318-024-00149-7 (PMC11294583; doi:10.1038/s44318-024-00149-7)
Supplement: Supplementary file 14 — Source data Fig. 6 [file 44318_2024_149_MOESM14_ESM.zip]

Archive with 2 entries (1 files):
- Figure 6/
- Figure 6/6A-6E.xlsx
