# Supplementary material for: Multi-signal regulation of the GSK-3β homolog Rim11 controls meiosis entry in budding yeast
Source: EMBO J. 2024 Jun 17;43(15):3256–86. doi: 10.1038/s44318-024-00149-7 (PMC11294583; doi:10.1038/s44318-024-00149-7)
Supplement: Supplementary file 14 — Source data Fig. 6 [file 44318_2024_149_MOESM14_ESM.zip › Figure 6/6A-6E.xlsx]

## Sheet: 6A
	ime1-N-sfGFP UME6T99N-antiGFP(VH16) (11432)			ime1-N-sfGFP UME6T99N-antiGFP(VH16) rim11-delete (10864)			rim11-/- (9277)
YPD (E)	0.001056	0.001334	0.001074	0.001401	0.0012	0.001397	0.001683	0.002055	0.002013
0h	1.08779	2.16888	4.99649	0.071112	0.079787	0.226863	0.024643	0.033045	0.027034
2h	0.724318	5.61217	3.46349	0.04854	0.120845	0.087204	0.040145	0.054716	0.05998
4h	0.721884	1.57852	2.14647	0.050301	0.081011	0.062382	0.037227	0.040462	0.026882

## Sheet: 6B
WT (1511)			ime1-N-sfGFP UME6T99N-antiGFP(VH16) (11432)			ime1-N-sfGFP UME6T99N-antiGFP(VH16) rim11-delete (10864)			pIME1_sfGFP-B112.AD UME6(T99N)-3V5-antiGFP(VH16) (11414)			pIME1_sfGFP-B112.AD UME6(T99N)-3V5-antiGFP(VH16) rim11-delete (11428)			rim11-/- (9277)
96	79.5	89.0476	93	93.2271	94.9749	0	1	1.5	56.1905	75.1244	58.5	18.5	18.408	12	0	1	0

## Sheet: 6C
pIME1_sfGFP-B112.AD UME6(T99N)-3V5-antiGFP(VH16) (11414)			pIME1_sfGFP-B112.AD UME6(T99N)-3V5-antiGFP(VH16) rim11-delete (11428)			rim11-/- (9277)
0.001344	0.001952	0.001501	0.002346	0.001692	0.002067	0.001683	0.002055	0.002013	YPD (E)
1.02775	3.62164	1.33943	1.57748	0.598177	0.12195	0.024643	0.033045	0.027034	0h
1.36852	0.448192	2.63284	0.465399	1.15828	1.67171	0.040145	0.054716	0.05998	2h
1.01126	0.680188	2.22016	0.361447	1.18408	1.56491	0.037227	0.040462	0.026882	4h

## Sheet: 6D
WT (1511)			ime1-N-sfGFP UME6T99N-antiGFP(VH16) (11432)			ime1-N-sfGFP UME6T99N-antiGFP(VH16) rim11-delete (10864)			pIME1_sfGFP-B112.AD UME6(T99N)-3V5-antiGFP(VH16) (11414)			pIME1_sfGFP-B112.AD UME6(T99N)-3V5-antiGFP(VH16) rim11-delete (11428)			rim11-/- (9277)
96	79.5	89.0476	93	93.2271	94.9749	0	1	1.5	56.1905	75.1244	58.5	18.5	18.408	12	0	1	0

## Sheet: 6E
right	WT (1511)			pIME1_sfGFP-B112.AD UME6(T99N)-3V5-antiGFP(VH16) (11414)			pIME1_sfGFP-B112.AD UME6(T99N)-3V5-antiGFP(VH16) rim11-delete (11428)			rim11-/- (9277)
0h	0.00247513	0.00316024		0.00304204	0.00350009		0.00352195	0.00457225		0.00510606	0.00466612
1h	0.0132901	0.0136309		0.0664906	0.0599106		0.0281441	0.0252383		0.0974483	0.114175
left	WT (1511)			pIME1_sfGFP-B112.AD UME6(T99N)-3V5-antiGFP(VH16) (11414)			pIME1_sfGFP-B112.AD UME6(T99N)-3V5-antiGFP(VH16) rim11-delete (11428)			rim11-/- (9277)
0h	0.0030229	0.00218879		0.0037482	0.00332444		0.00449348	0.0051117		0.00510889	0.00510889
1h	0.00327868	0.00309258		0.00773924	0.00841379		0.00515991	0.0081265		0.0159783	0.0159783
